# Supplementary material for: Janus microparticles-based targeted and spatially-controlled piezoelectric neural stimulation via low-intensity focused ultrasound
Source: Nat Commun. 2024 Mar 5;15:2013. doi: 10.1038/s41467-024-46245-4 (PMC10915158; doi:10.1038/s41467-024-46245-4)
Supplement: Supplementary file 9 — Source Data [file 41467_2024_46245_MOESM9_ESM.xlsx]

## Sheet: Fig. 1c
Applied field (T*10000)	M(emu)
-17999.77	-0.00509
-17899.8	-0.00509
-17799.86	-0.00509
-17699.84	-0.00509
-17599.89	-0.0051
-17499.83	-0.0051
-17399.89	-0.00508
-17299.84	-0.00505
-17199.88	-0.00503
-17099.82	-0.00501
-16999.84	-0.00499
-16899.88	-0.00498
-16799.8	-0.00498
-16699.86	-0.00497
-16599.89	-0.00497
-16499.91	-0.00496
-16399.94	-0.00497
-16299.92	-0.00498
-16199.86	-0.00499
-16099.84	-0.005
-15999.9	-0.00501
-15899.84	-0.005
-15799.96	-0.005
-15699.94	-0.005
-15599.87	-0.005
-15499.93	-0.00499
-15399.93	-0.005
-15299.96	-0.00501
-15199.92	-0.00502
-15099.88	-0.00503
-14999.89	-0.00504
-14899.96	-0.00504
-14799.93	-0.00504
-14699.94	-0.00504
-14599.96	-0.00504
-14499.89	-0.00503
-14399.98	-0.00504
-14299.94	-0.00504
-14199.91	-0.00504
-14099.94	-0.00503
-13999.9	-0.00503
-13899.91	-0.00503
-13799.98	-0.00504
-13699.99	-0.00503
-13599.96	-0.00503
-13499.99	-0.00503
-13399.93	-0.00503
-13300	-0.00503
-13200.02	-0.00503
-13099.98	-0.00503
-12999.93	-0.00503
-12899.93	-0.00503
-12799.98	-0.00503
-12699.95	-0.00503
-12599.95	-0.00503
-12500.04	-0.00504
-12399.94	-0.00504
-12299.99	-0.00503
-12200	-0.00503
-12100.02	-0.00504
-12000.02	-0.00504
-11900	-0.00505
-11799.92	-0.00504
-11699.93	-0.00504
-11600.04	-0.00504
-11499.95	-0.00505
-11400.04	-0.00504
-11299.98	-0.00505
-11200.01	-0.00505
-11099.93	-0.00505
-10999.96	-0.00505
-10900.01	-0.00505
-10799.97	-0.00504
-10700.02	-0.00504
-10600	-0.00504
-10499.97	-0.00503
-10400.03	-0.00503
-10299.98	-0.00503
-10199.95	-0.00503
-10099.98	-0.00503
-10000.03	-0.00503
-9899968	-0.00502
-9800004	-0.00502
-9700019	-0.00501
-9600026	-0.00501
-9499937	-0.00501
-9399945	-0.00501
-9299981	-0.005
-9199938	-0.005
-9099.96	-0.005
-9000017	-0.005
-8899957	-0.005
-8800007	-0.00499
-8700039	-0.00499
-8599954	-0.00499
-8500.04	-0.00498
-8399951	-0.00498
-8299955	-0.00497
-8199955	-0.00497
-8099923	-0.00496
-7999945	-0.00496
-7899948	-0.00495
-7799.97	-0.00495
-7699927	-0.00495
-7599.96	-0.00494
-7499971	-0.00494
-7400018	-0.00494
-7299964	-0.00493
-7199957	-0.00493
-7100011	-0.00492
-6999976	-0.00492
-6900033	-0.00492
-6800012	-0.00492
-6699926	-0.00491
-6599955	-0.00491
-6499955	-0.0049
-6400002	-0.0049
-6299935	-0.0049
-6199981	-0.0049
-6099989	-0.00489
-5999921	-0.00489
-5899996	-0.00489
-5799943	-0.00489
-5699965	-0.00488
-5600019	-0.00488
-5500051	-0.00487
-5399.99	-0.00487
-5300034	-0.00487
-5199998	-0.00486
-5100038	-0.00486
-4999974	-0.00486
-4899981	-0.00485
-4800024	-0.00485
-4699928	-0.00484
-4599946	-0.00483
-4499925	-0.00483
-4399932	-0.00482
-4300015	-0.00481
-4199915	-0.0048
-4099994	-0.0048
-3999987	-0.00479
-3900023	-0.00478
-3799948	-0.00477
-3699923	-0.00476
-3599963	-0.00475
-3499981	-0.00474
-3400017	-0.00474
-3299938	-0.00473
-3199935	-0.00472
-3099975	-0.0047
-2999964	-0.00469
-2899.99	-0.00468
-2799925	-0.00467
-2699965	-0.00466
-2599.98	-0.00465
-2499973	-0.00463
-2399998	-0.00461
-2300041	-0.00459
-2200031	-0.00456
-2100045	-0.00451
-1999985	-0.00441
-1949949	-0.00432
-1900024	-0.00421
-1849971	-0.00406
-1799946	-0.00391
-1749946	-0.00375
-1699907	-0.00361
-1649989	-0.00348
-1599932	-0.00336
-1550014	-0.00325
-1499896	-0.00316
-1449947	-0.00307
-1399993	-0.00298
-1349936	-0.00289
-1299922	-0.00282
-1250022	-0.00274
-1199954	-0.00266
-1149901	-0.00258
-1100019	-0.0025
-1049926	-0.00243
-9999013	-0.00235
-9498943	-0.00227
-9000088	-0.00219
-8500161	-0.00211
-7999161	-0.00203
-7500307	-0.00194
-6999986	-0.00186
-6499022	-0.00178
-5999881	-0.00169
-5500026	-0.0016
-5000313	-0.00152
-4499992	-0.00142
-3998777	-0.00133
-3499423	-0.00124
-3000282	-0.00114
-2499246	-0.00104
-1998854	-94.1586
-1500393	-83.7711
-9988565	-72.8764
-4988578	-61.1209
0.08906	-48.7579
4997448	-3.4209
1000566	-16.4958
1500279	6.34856
1999991	31.1049
2500169	53.0287
2999882	70.7174
350124	85.6137
4000451	98.6767
4499914	0.0011
5001093	0.00121
5499589	0.00132
6000697	0.00142
6499873	0.00151
700098	0.0016
7500156	0.00169
8001192	0.00178
8501012	0.00186
8999795	0.00194
9500974	0.00202
1000011	0.00209
1050029	0.00217
1100079	0.00224
1150058	0.00231
1200007	0.00238
1249982	0.00245
1300107	0.00252
1350007	0.00258
1400125	0.00265
1450103	0.00271
1499989	0.00278
1550107	0.00285
1600107	0.00291
1649999	0.00298
1699995	0.00304
1750006	0.00311
1800024	0.00318
1850067	0.00324
1899984	0.00331
1950113	0.00339
2000009	0.00346
2100055	0.00362
2199998	0.00379
2300055	0.00396
2400044	0.00413
2499997	0.00428
2600115	0.0044
2700011	0.00448
2800043	0.00454
2900103	0.00459
3000128	0.00464
3099978	0.00467
3200106	0.00469
3300002	0.0047
3400059	0.00471
3499.98	0.00471
3599962	0.00472
3699987	0.00472
3800105	0.00473
3900065	0.00473
4000033	0.00474
4100.05	0.00474
4200.05	0.00477
4299978	0.00477
4400089	0.00477
4500074	0.00478
4600074	0.00478
4700124	0.00478
4800045	0.00478
4900152	0.00479
5000123	0.00479
5100144	0.00479
5200083	0.00479
5300015	0.00479
5400083	0.0048
5500136	0.0048
5600136	0.0048
5700071	0.00481
5800078	0.00481
5899971	0.00481
6000092	0.00481
6099999	0.00481
6200052	0.00481
6300091	0.00482
6400094	0.00482
6500134	0.00482
6599976	0.00482
6699979	0.00482
6800136	0.00482
6900154	0.00483
6999954	0.00483
7100157	0.00483
7200067	0.00483
7300089	0.00483
7400146	0.00484
7500063	0.00484
7600138	0.00484
7700088	0.00485
7799966	0.00485
7900134	0.00485
8000058	0.00485
8099958	0.00486
8200158	0.00486
8300011	0.00486
8399939	0.00486
8499978	0.00486
8600.05	0.00486
8699967	0.00487
8800006	0.00487
8900.11	0.00487
9000138	0.00487
9100027	0.00488
9199941	0.00489
9300016	0.00489
9400051	0.00489
9499947	0.0049
9600115	0.0049
9699986	0.00491
9799997	0.00492
9899.95	0.00492
10000.04	0.00493
10099.95	0.00493
10199.99	0.00494
10299.97	0.00494
10399.94	0.00495
10499.95	0.00495
10600.14	0.00496
10700.14	0.00496
10799.92	0.00497
10900.07	0.00497
11000.13	0.00498
11100.04	0.00498
11199.95	0.00498
11300.12	0.00498
11400.13	0.00498
11499.99	0.00499
11600.03	0.00499
11700.02	0.00498
11799.9	0.00499
11899.96	0.00499
11999.92	0.00499
12100.06	0.00499
12200.12	0.005
12300.09	0.00499
12400.05	0.00499
12499.95	0.005
12599.97	0.005
12700.13	0.005
12799.91	0.005
12900.1	0.005
12999.92	0.005
13100.05	0.005
13199.93	0.005
13300.14	0.00499
13400.11	0.00499
13499.89	0.00499
13599.93	0.00499
13700.03	0.00499
13799.95	0.00498
13899.92	0.00498
13999.96	0.00498
14100.11	0.00497
14199.97	0.00497
14300.09	0.00497
14400.12	0.00497
14499.88	0.00496
14599.94	0.00496
14699.97	0.00496
14800.13	0.00496
14899.92	0.00495
15000.15	0.00495
15100.07	0.00495
15199.9	0.00494
15299.88	0.00494
15399.9	0.00494
15499.97	0.00494
15600.11	0.00493
15700.08	0.00494
15800.03	0.00494
15899.82	0.00494
16000.09	0.00495
16100.07	0.00495
16199.96	0.00495
16299.85	0.00495
16400	0.00496
16500.01	0.00496
16599.9	0.00497
16699.87	0.00497
16800.07	0.00497
16899.82	0.00497
17000.03	0.00497
17100.06	0.00498
17199.81	0.00499
17299.89	0.005
17399.87	0.005
17500.08	0.00501
17599.93	0.00502
17699.86	0.00503
17799.87	0.00504
17899.97	0.00504
17999.92	0.00505
17899.77	0.00504
17800.04	0.00503
17699.89	0.00503
17600.01	0.00502
17499.85	0.00501
17400.04	0.005
17300.09	0.00499
17199.82	0.00498
17100.09	0.00497
16999.86	0.00496
16900.01	0.00496
16800.08	0.00496
16699.95	0.00496
16599.92	0.00495
16499.85	0.00495
16400.1	0.00495
16299.97	0.00494
16200.1	0.00494
16099.87	0.00493
16000.11	0.00493
15899.93	0.00493
15799.97	0.00492
15699.97	0.00492
15599.88	0.00492
15500.11	0.00492
15399.98	0.00492
15299.95	0.00493
15200.1	0.00493
15100.13	0.00493
15000.03	0.00494
14899.95	0.00494
14799.98	0.00494
14699.9	0.00495
14599.91	0.00495
14500.01	0.00496
14400.11	0.00496
14299.97	0.00497
14199.92	0.00497
14100.12	0.00497
13999.91	0.00498
13900.04	0.00498
13799.98	0.00498
13700.08	0.00498
13600.05	0.00498
13500.13	0.00499
13400.13	0.00498
13300.15	0.00499
13200.01	0.00499
13099.92	0.005
13000.16	0.005
12900.15	0.005
12800.05	0.00499
12700.06	0.005
12599.98	0.005
12500.15	0.00499
12399.95	0.00499
12299.95	0.00498
12200.06	0.00499
12099.99	0.00498
12000.08	0.00499
11900.18	0.00498
11800.11	0.00498
11700.07	0.00498
11600.16	0.00497
11499.99	0.00497
11400.01	0.00497
11300.15	0.00497
11200.18	0.00497
11099.99	0.00497
11000.04	0.00497
10900.11	0.00496
10800.03	0.00495
10700.03	0.00495
10599.97	0.00495
10500.09	0.00494
10399.95	0.00494
10299.99	0.00493
10200.13	0.00492
10100.17	0.00492
10000.01	0.00491
9900125	0.0049
9799975	0.0049
9699961	0.00489
9600165	0.00489
9500055	0.00488
9400033	0.00488
9299958	0.00487
9199994	0.00487
9099.97	0.00486
9000106	0.00486
8899995	0.00485
8800142	0.00485
8700064	0.00485
8600143	0.00484
8500.05	0.00484
8400014	0.00484
8300007	0.00483
8200151	0.00483
8099947	0.00483
8000005	0.00483
7899976	0.00483
7800077	0.00483
7699959	0.00482
7600038	0.00482
7500081	0.00481
7400124	0.00481
7300035	0.00481
7200025	0.00481
7100136	0.00481
7000097	0.0048
6899964	0.0048
6800136	0.0048
6700087	0.0048
6599983	0.0048
6500062	0.0048
6399976	0.00479
6300077	0.00479
6200088	0.00479
6100042	0.00479
5999988	0.00478
5900064	0.00478
5800114	0.00478
5700	0.00478
5599957	0.00477
5500025	0.00477
5399983	0.00477
5300108	0.00477
5200087	0.00477
5100116	0.00476
5000019	0.00476
4900109	0.00476
4800038	0.00476
4699952	0.00475
4600017	0.00475
4500099	0.00475
4400024	0.00475
4300043	0.00475
4200107	0.00474
4100	0.00474
4000022	0.00473
3900144	0.00473
3800105	0.00472
3700001	0.00472
3599948	0.00471
3499984	0.00471
3400077	0.0047
3299956	0.0047
3199988	0.00469
3100038	0.00468
3000124	0.00468
2900025	0.00467
2800043	0.00466
2699929	0.00465
2600108	0.00464
2500104	0.00462
2399965	0.00461
2299983	0.00459
2200091	0.00456
2100.12	0.00452
1999966	0.00443
1950056	0.00435
1900113	0.00424
1850038	0.00409
1800088	0.00393
1750.02	0.00376
1700092	0.0036
1650028	0.00346
1600124	0.00334
1550053	0.00324
1499.96	0.00314
1449957	0.00305
1400061	0.00297
1350046	0.00289
1300093	0.00281
1250082	0.00274
1200.05	0.00266
1150083	0.00258
1100.09	0.00251
1050065	0.00243
9999614	0.00235
9500223	0.00228
9000582	0.0022
8500154	0.00211
8000048	0.00204
7501015	0.00195
700048	0.00187
6501017	0.00179
6000983	0.0017
5499553	0.00162
5001128	0.00153
4499484	0.00144
4000308	0.00135
3500417	0.00125
2999917	0.00116
2500884	0.00106
2000456	95.7551
1499671	8.5512
100096	7.4543
5000309	63.1038
-0.0254	50.7675
-4991439	36.2572
-9994288	18.8194
-1500501	-3.87941
-1999712	-28.7514
-2499103	-5.0202
-3000425	-67.9196
-3499351	-82.7475
-4000172	-95.6689
-4500565	-0.00108
-500017	-0.00118
-5499024	-0.00129
-6000275	-0.00139
-6499272	-0.00148
-7000558	-0.00157
-7499448	-0.00166
-8000234	-0.00174
-8499875	-0.00182
-9000267	-0.00191
-9499479	-0.00198
-9999299	-0.00206
-1049948	-0.00213
-1100033	-0.00221
-1149937	-0.00228
-1199926	-0.00235
-1250.04	-0.00242
-1300004	-0.00249
-1349933	-0.00255
-1399.94	-0.00262
-1449968	-0.00268
-1499957	-0.00275
-1549918	-0.00282
-1599953	-0.00288
-1650014	-0.00295
-1700046	-0.00302
-1750.05	-0.00308
-1800.01	-0.00315
-1850028	-0.00322
-1899981	-0.00329
-1949995	-0.00336
-1999924	-0.00344
-2100056	-0.00359
-2199966	-0.00376
-2300023	-0.00394
-2399923	-0.00411
-2500051	-0.00426
-2599933	-0.00438
-2699929	-0.00449
-2799968	-0.00455
-2900015	-0.00461
-2999975	-0.00465
-3099914	-0.00469
-3200.05	-0.00471
-3299938	-0.00472
-3399927	-0.00473
-3499977	-0.00474
-3600009	-0.00475
-3700041	-0.00476
-3800016	-0.00477
-3900019	-0.00478
-4000012	-0.00479
-4100008	-0.00479
-4199961	-0.0048
-4300022	-0.00481
-4399961	-0.00481
-4499932	-0.00482
-4600046	-0.00483
-4699935	-0.00484
-4799.97	-0.00485
-4899.97	-0.00485
-5000059	-0.00486
-5100023	-0.00486
-5199941	-0.00487
-5300034	-0.00487
-5400023	-0.00487
-5500055	-0.00488
-5599968	-0.00488
-5699954	-0.00488
-5800022	-0.00489
-5900025	-0.00489
-5999939	-0.00489
-6099935	-0.00489
-6199967	-0.0049
-6299992	-0.0049
-6399956	-0.0049
-6500041	-0.00491
-6600037	-0.00491
-6699959	-0.00491
-6799926	-0.00492
-6899969	-0.00492
-6999933	-0.00492
-7100051	-0.00493
-7199979	-0.00493
-7299968	-0.00493
-7400018	-0.00494
-7499971	-0.00494
-7600017	-0.00495
-7699949	-0.00495
-7799952	-0.00495
-7899.97	-0.00496
-8000023	-0.00496
-8099977	-0.00497
-8200008	-0.00497
-8299955	-0.00497
-8399929	-0.00498
-8500004	-0.00498
-8599.99	-0.00499
-8699957	-0.00499
-8799993	-0.005
-8900021	-0.005
-8999942	-0.005
-9099981	-0.005
-9199963	-0.005
-9299913	-0.00501
-9399934	-0.00501
-9499.93	-0.00502
-9600001	-0.00501
-9699976	-0.00502
-9799965	-0.00502
-9899.94	-0.00502
-9999954	-0.00502
-10099.94	-0.00503
-10199.92	-0.00503
-10299.99	-0.00503
-10400.02	-0.00504
-10499.96	-0.00504
-10599.93	-0.00504
-10699.98	-0.00504
-10799.93	-0.00505
-10899.91	-0.00504
-10999.93	-0.00505
-11099.99	-0.00505
-11199.93	-0.00504
-11299.91	-0.00504
-11400.01	-0.00504
-11499.92	-0.00504
-11600.01	-0.00504
-11699.92	-0.00504
-11799.91	-0.00504
-11899.95	-0.00504
-11999.91	-0.00504
-12100.01	-0.00504
-12199.91	-0.00503
-12299.97	-0.00503
-12399.93	-0.00503
-12499.94	-0.00503
-12599.99	-0.00503
-12699.91	-0.00503
-12799.92	-0.00503
-12899.96	-0.00503
-12999.9	-0.00503
-13099.95	-0.00502
-13200	-0.00502
-13299.92	-0.00502
-13399.91	-0.00502
-13499.9	-0.00502
-13599.95	-0.00502
-13699.92	-0.00502
-13799.89	-0.00502
-13899.92	-0.00502
-13999.97	-0.00502
-14099.93	-0.00502
-14199.9	-0.00502
-14299.89	-0.00502
-14399.96	-0.00502
-14499.92	-0.00502
-14599.9	-0.00502
-14699.9	-0.00502
-14799.98	-0.00502
-14899.88	-0.00502
-14999.94	-0.00502
-15099.88	-0.00501
-15199.89	-0.005
-15299.97	-0.005
-15399.93	-0.00498
-15499.89	-0.00497
-15599.88	-0.00498
-15699.96	-0.00498
-15799.94	-0.00498
-15899.85	-0.00499
-15999.89	-0.00499
-16099.91	-0.00498
-16199.93	-0.00497
-16299.91	-0.00497
-16399.89	-0.00496
-16499.86	-0.00495
-16599.86	-0.00495
-16699.89	-0.00496
-16799.86	-0.00497
-16899.84	-0.00497
-16999.84	-0.00499
-17099.83	-0.005
-17199.82	-0.00503
-17299.87	-0.00505
-17399.81	-0.00508
-17499.83	-0.0051
-17599.81	-0.00509
-17699.79	-0.00509
-17799.81	-0.00508
-17899.82	-0.00509
-17999.84	-0.00508
-17999.77	-0.00509
-17899.8	-0.00509
-17799.86	-0.00509
-17699.84	-0.00509
-17599.89	-0.0051
-17499.83	-0.0051
-17399.89	-0.00508
-17299.84	-0.00505
-17199.88	-0.00503
-17099.82	-0.00501
-16999.84	-0.00499
-16899.88	-0.00498
-16799.8	-0.00498
-16699.86	-0.00497
-16599.89	-0.00497
-16499.91	-0.00496
-16399.94	-0.00497
-16299.92	-0.00498
-16199.86	-0.00499
-16099.84	-0.005
-15999.9	-0.00501
-15899.84	-0.005
-15799.96	-0.005
-15699.94	-0.005
-15599.87	-0.005
-15499.93	-0.00499
-15399.93	-0.005
-15299.96	-0.00501
-15199.92	-0.00502
-15099.88	-0.00503
-14999.89	-0.00504
-14899.96	-0.00504
-14799.93	-0.00504
-14699.94	-0.00504
-14599.96	-0.00504
-14499.89	-0.00503
-14399.98	-0.00504
-14299.94	-0.00504
-14199.91	-0.00504
-14099.94	-0.00503
-13999.9	-0.00503
-13899.91	-0.00503
-13799.98	-0.00504
-13699.99	-0.00503
-13599.96	-0.00503
-13499.99	-0.00503
-13399.93	-0.00503
-13300	-0.00503
-13200.02	-0.00503
-13099.98	-0.00503
-12999.93	-0.00503
-12899.93	-0.00503
-12799.98	-0.00503
-12699.95	-0.00503
-12599.95	-0.00503
-12500.04	-0.00504
-12399.94	-0.00504
-12299.99	-0.00503
-12200	-0.00503
-12100.02	-0.00504
-12000.02	-0.00504
-11900	-0.00505
-11799.92	-0.00504
-11699.93	-0.00504
-11600.04	-0.00504
-11499.95	-0.00505
-11400.04	-0.00504
-11299.98	-0.00505
-11200.01	-0.00505
-11099.93	-0.00505
-10999.96	-0.00505
-10900.01	-0.00505
-10799.97	-0.00504
-10700.02	-0.00504
-10600	-0.00504
-10499.97	-0.00503
-10400.03	-0.00503
-10299.98	-0.00503
-10199.95	-0.00503
-10099.98	-0.00503
-10000.03	-0.00503
-9899968	-0.00502
-9800004	-0.00502
-9700019	-0.00501
-9600026	-0.00501
-9499937	-0.00501
-9399945	-0.00501
-9299981	-0.005
-9199938	-0.005
-9099.96	-0.005
-9000017	-0.005
-8899957	-0.005
-8800007	-0.00499
-8700039	-0.00499
-8599954	-0.00499
-8500.04	-0.00498
-8399951	-0.00498
-8299955	-0.00497
-8199955	-0.00497
-8099923	-0.00496
-7999945	-0.00496
-7899948	-0.00495
-7799.97	-0.00495
-7699927	-0.00495
-7599.96	-0.00494
-7499971	-0.00494
-7400018	-0.00494
-7299964	-0.00493
-7199957	-0.00493
-7100011	-0.00492
-6999976	-0.00492
-6900033	-0.00492
-6800012	-0.00492
-6699926	-0.00491
-6599955	-0.00491
-6499955	-0.0049
-6400002	-0.0049
-6299935	-0.0049
-6199981	-0.0049
-6099989	-0.00489
-5999921	-0.00489
-5899996	-0.00489
-5799943	-0.00489
-5699965	-0.00488
-5600019	-0.00488
-5500051	-0.00487
-5399.99	-0.00487
-5300034	-0.00487
-5199998	-0.00486
-5100038	-0.00486
-4999974	-0.00486
-4899981	-0.00485
-4800024	-0.00485
-4699928	-0.00484
-4599946	-0.00483
-4499925	-0.00483
-4399932	-0.00482
-4300015	-0.00481
-4199915	-0.0048
-4099994	-0.0048
-3999987	-0.00479
-3900023	-0.00478
-3799948	-0.00477
-3699923	-0.00476
-3599963	-0.00475
-3499981	-0.00474
-3400017	-0.00474
-3299938	-0.00473
-3199935	-0.00472
-3099975	-0.0047
-2999964	-0.00469
-2899.99	-0.00468
-2799925	-0.00467
-2699965	-0.00466
-2599.98	-0.00465
-2499973	-0.00463
-2399998	-0.00461
-2300041	-0.00459
-2200031	-0.00456
-2100045	-0.00451
-1999985	-0.00441
-1949949	-0.00432
-1900024	-0.00421
-1849971	-0.00406
-1799946	-0.00391
-1749946	-0.00375
-1699907	-0.00361
-1649989	-0.00348
-1599932	-0.00336
-1550014	-0.00325
-1499896	-0.00316
-1449947	-0.00307
-1399993	-0.00298
-1349936	-0.00289
-1299922	-0.00282
-1250022	-0.00274
-1199954	-0.00266
-1149901	-0.00258
-1100019	-0.0025
-1049926	-0.00243
-9999013	-0.00235
-9498943	-0.00227
-9000088	-0.00219
-8500161	-0.00211
-7999161	-0.00203
-7500307	-0.00194
-6999986	-0.00186
-6499022	-0.00178
-5999881	-0.00169
-5500026	-0.0016
-5000313	-0.00152
-4499992	-0.00142
-3998777	-0.00133
-3499423	-0.00124
-3000282	-0.00114
-2499246	-0.00104
-1998854	-94.1586
-1500393	-83.7711
-9988565	-72.8764
-4988578	-61.1209
0.08906	-48.7579
4997448	-3.4209
1000566	-16.4958
1500279	6.34856
1999991	31.1049
2500169	53.0287
2999882	70.7174
350124	85.6137
4000451	98.6767
4499914	0.0011
5001093	0.00121
5499589	0.00132
6000697	0.00142
6499873	0.00151
700098	0.0016
7500156	0.00169
8001192	0.00178
8501012	0.00186
8999795	0.00194
9500974	0.00202
1000011	0.00209
1050029	0.00217
1100079	0.00224
1150058	0.00231
1200007	0.00238
1249982	0.00245
1300107	0.00252
1350007	0.00258
1400125	0.00265
1450103	0.00271
1499989	0.00278
1550107	0.00285
1600107	0.00291
1649999	0.00298
1699995	0.00304
1750006	0.00311
1800024	0.00318
1850067	0.00324
1899984	0.00331
1950113	0.00339
2000009	0.00346
2100055	0.00362
2199998	0.00379
2300055	0.00396
2400044	0.00413
2499997	0.00428
2600115	0.0044
2700011	0.00448
2800043	0.00454
2900103	0.00459
3000128	0.00464
3099978	0.00467
3200106	0.00469
3300002	0.0047
3400059	0.00471
3499.98	0.00471
3599962	0.00472
3699987	0.00472
3800105	0.00473
3900065	0.00473
4000033	0.00474
4100.05	0.00474
4200.05	0.00477
4299978	0.00477
4400089	0.00477
4500074	0.00478
4600074	0.00478
4700124	0.00478
4800045	0.00478
4900152	0.00479
5000123	0.00479
5100144	0.00479
5200083	0.00479
5300015	0.00479
5400083	0.0048
5500136	0.0048
5600136	0.0048
5700071	0.00481
5800078	0.00481
5899971	0.00481
6000092	0.00481
6099999	0.00481
6200052	0.00481
6300091	0.00482
6400094	0.00482
6500134	0.00482
6599976	0.00482
6699979	0.00482
6800136	0.00482
6900154	0.00483
6999954	0.00483
7100157	0.00483
7200067	0.00483
7300089	0.00483
7400146	0.00484
7500063	0.00484
7600138	0.00484
7700088	0.00485
7799966	0.00485
7900134	0.00485
8000058	0.00485
8099958	0.00486
8200158	0.00486
8300011	0.00486
8399939	0.00486
8499978	0.00486
8600.05	0.00486
8699967	0.00487
8800006	0.00487
8900.11	0.00487
9000138	0.00487
9100027	0.00488
9199941	0.00489
9300016	0.00489
9400051	0.00489
9499947	0.0049
9600115	0.0049
9699986	0.00491
9799997	0.00492
9899.95	0.00492
10000.04	0.00493
10099.95	0.00493
10199.99	0.00494
10299.97	0.00494
10399.94	0.00495
10499.95	0.00495
10600.14	0.00496
10700.14	0.00496
10799.92	0.00497
10900.07	0.00497
11000.13	0.00498
11100.04	0.00498
11199.95	0.00498
11300.12	0.00498
11400.13	0.00498
11499.99	0.00499
11600.03	0.00499
11700.02	0.00498
11799.9	0.00499
11899.96	0.00499
11999.92	0.00499
12100.06	0.00499
12200.12	0.005
12300.09	0.00499
12400.05	0.00499
12499.95	0.005
12599.97	0.005
12700.13	0.005
12799.91	0.005
12900.1	0.005
12999.92	0.005
13100.05	0.005
13199.93	0.005
13300.14	0.00499
13400.11	0.00499
13499.89	0.00499
13599.93	0.00499
13700.03	0.00499
13799.95	0.00498
13899.92	0.00498
13999.96	0.00498
14100.11	0.00497
14199.97	0.00497
14300.09	0.00497
14400.12	0.00497
14499.88	0.00496
14599.94	0.00496
14699.97	0.00496
14800.13	0.00496
14899.92	0.00495
15000.15	0.00495
15100.07	0.00495
15199.9	0.00494
15299.88	0.00494
15399.9	0.00494
15499.97	0.00494
15600.11	0.00493
15700.08	0.00494
15800.03	0.00494
15899.82	0.00494
16000.09	0.00495
16100.07	0.00495
16199.96	0.00495
16299.85	0.00495
16400	0.00496
16500.01	0.00496
16599.9	0.00497
16699.87	0.00497
16800.07	0.00497
16899.82	0.00497
17000.03	0.00497
17100.06	0.00498
17199.81	0.00499
17299.89	0.005
17399.87	0.005
17500.08	0.00501
17599.93	0.00502
17699.86	0.00503
17799.87	0.00504
17899.97	0.00504
17999.92	0.00505
17899.77	0.00504
17800.04	0.00503
17699.89	0.00503
17600.01	0.00502
17499.85	0.00501
17400.04	0.005
17300.09	0.00499
17199.82	0.00498
17100.09	0.00497
16999.86	0.00496
16900.01	0.00496
16800.08	0.00496
16699.95	0.00496
16599.92	0.00495
16499.85	0.00495
16400.1	0.00495
16299.97	0.00494
16200.1	0.00494
16099.87	0.00493
16000.11	0.00493
15899.93	0.00493
15799.97	0.00492
15699.97	0.00492
15599.88	0.00492
15500.11	0.00492
15399.98	0.00492
15299.95	0.00493
15200.1	0.00493
15100.13	0.00493
15000.03	0.00494
14899.95	0.00494
14799.98	0.00494
14699.9	0.00495
14599.91	0.00495
14500.01	0.00496
14400.11	0.00496
14299.97	0.00497
14199.92	0.00497
14100.12	0.00497
13999.91	0.00498
13900.04	0.00498
13799.98	0.00498
13700.08	0.00498
13600.05	0.00498
13500.13	0.00499
13400.13	0.00498
13300.15	0.00499
13200.01	0.00499
13099.92	0.005
13000.16	0.005
12900.15	0.005
12800.05	0.00499
12700.06	0.005
12599.98	0.005
12500.15	0.00499
12399.95	0.00499
12299.95	0.00498
12200.06	0.00499
12099.99	0.00498
12000.08	0.00499
11900.18	0.00498
11800.11	0.00498
11700.07	0.00498
11600.16	0.00497
11499.99	0.00497
11400.01	0.00497
11300.15	0.00497
11200.18	0.00497
11099.99	0.00497
11000.04	0.00497
10900.11	0.00496
10800.03	0.00495
10700.03	0.00495
10599.97	0.00495
10500.09	0.00494
10399.95	0.00494
10299.99	0.00493
10200.13	0.00492
10100.17	0.00492
10000.01	0.00491
9900125	0.0049
9799975	0.0049
9699961	0.00489
9600165	0.00489
9500055	0.00488
9400033	0.00488
9299958	0.00487
9199994	0.00487
9099.97	0.00486
9000106	0.00486
8899995	0.00485
8800142	0.00485
8700064	0.00485
8600143	0.00484
8500.05	0.00484
8400014	0.00484
8300007	0.00483
8200151	0.00483
8099947	0.00483
8000005	0.00483
7899976	0.00483
7800077	0.00483
7699959	0.00482
7600038	0.00482
7500081	0.00481
7400124	0.00481
7300035	0.00481
7200025	0.00481
7100136	0.00481
7000097	0.0048
6899964	0.0048
6800136	0.0048
6700087	0.0048
6599983	0.0048
6500062	0.0048
6399976	0.00479
6300077	0.00479
6200088	0.00479
6100042	0.00479
5999988	0.00478
5900064	0.00478
5800114	0.00478
5700	0.00478
5599957	0.00477
5500025	0.00477
5399983	0.00477
5300108	0.00477
5200087	0.00477
5100116	0.00476
5000019	0.00476
4900109	0.00476
4800038	0.00476
4699952	0.00475
4600017	0.00475
4500099	0.00475
4400024	0.00475
4300043	0.00475
4200107	0.00474
4100	0.00474
4000022	0.00473
3900144	0.00473
3800105	0.00472
3700001	0.00472
3599948	0.00471
3499984	0.00471
3400077	0.0047
3299956	0.0047
3199988	0.00469
3100038	0.00468
3000124	0.00468
2900025	0.00467
2800043	0.00466
2699929	0.00465
2600108	0.00464
2500104	0.00462
2399965	0.00461
2299983	0.00459
2200091	0.00456
2100.12	0.00452
1999966	0.00443
1950056	0.00435
1900113	0.00424
1850038	0.00409
1800088	0.00393
1750.02	0.00376
1700092	0.0036
1650028	0.00346
1600124	0.00334
1550053	0.00324
1499.96	0.00314
1449957	0.00305
1400061	0.00297
1350046	0.00289
1300093	0.00281
1250082	0.00274
1200.05	0.00266
1150083	0.00258
1100.09	0.00251
1050065	0.00243
9999614	0.00235
9500223	0.00228
9000582	0.0022
8500154	0.00211
8000048	0.00204
7501015	0.00195
700048	0.00187
6501017	0.00179
6000983	0.0017
5499553	0.00162
5001128	0.00153
4499484	0.00144
4000308	0.00135
3500417	0.00125
2999917	0.00116
2500884	0.00106
2000456	95.7551
1499671	8.5512
100096	7.4543
5000309	63.1038
-0.0254	50.7675
-4991439	36.2572
-9994288	18.8194
-1500501	-3.87941
-1999712	-28.7514
-2499103	-5.0202
-3000425	-67.9196
-3499351	-82.7475
-4000172	-95.6689
-4500565	-0.00108
-500017	-0.00118
-5499024	-0.00129
-6000275	-0.00139
-6499272	-0.00148
-7000558	-0.00157
-7499448	-0.00166
-8000234	-0.00174
-8499875	-0.00182
-9000267	-0.00191
-9499479	-0.00198
-9999299	-0.00206
-1049948	-0.00213
-1100033	-0.00221
-1149937	-0.00228
-1199926	-0.00235
-1250.04	-0.00242
-1300004	-0.00249
-1349933	-0.00255
-1399.94	-0.00262
-1449968	-0.00268
-1499957	-0.00275
-1549918	-0.00282
-1599953	-0.00288
-1650014	-0.00295
-1700046	-0.00302
-1750.05	-0.00308
-1800.01	-0.00315
-1850028	-0.00322
-1899981	-0.00329
-1949995	-0.00336
-1999924	-0.00344
-2100056	-0.00359
-2199966	-0.00376
-2300023	-0.00394
-2399923	-0.00411
-2500051	-0.00426
-2599933	-0.00438
-2699929	-0.00449
-2799968	-0.00455
-2900015	-0.00461
-2999975	-0.00465
-3099914	-0.00469
-3200.05	-0.00471
-3299938	-0.00472
-3399927	-0.00473
-3499977	-0.00474
-3600009	-0.00475
-3700041	-0.00476
-3800016	-0.00477
-3900019	-0.00478
-4000012	-0.00479
-4100008	-0.00479
-4199961	-0.0048
-4300022	-0.00481
-4399961	-0.00481
-4499932	-0.00482
-4600046	-0.00483
-4699935	-0.00484
-4799.97	-0.00485
-4899.97	-0.00485
-5000059	-0.00486
-5100023	-0.00486
-5199941	-0.00487
-5300034	-0.00487
-5400023	-0.00487
-5500055	-0.00488
-5599968	-0.00488
-5699954	-0.00488
-5800022	-0.00489
-5900025	-0.00489
-5999939	-0.00489
-6099935	-0.00489
-6199967	-0.0049
-6299992	-0.0049
-6399956	-0.0049
-6500041	-0.00491
-6600037	-0.00491
-6699959	-0.00491
-6799926	-0.00492
-6899969	-0.00492
-6999933	-0.00492
-7100051	-0.00493
-7199979	-0.00493
-7299968	-0.00493
-7400018	-0.00494
-7499971	-0.00494
-7600017	-0.00495
-7699949	-0.00495
-7799952	-0.00495
-7899.97	-0.00496
-8000023	-0.00496
-8099977	-0.00497
-8200008	-0.00497
-8299955	-0.00497
-8399929	-0.00498
-8500004	-0.00498
-8599.99	-0.00499
-8699957	-0.00499
-8799993	-0.005
-8900021	-0.005
-8999942	-0.005
-9099981	-0.005
-9199963	-0.005
-9299913	-0.00501
-9399934	-0.00501
-9499.93	-0.00502
-9600001	-0.00501
-9699976	-0.00502
-9799965	-0.00502
-9899.94	-0.00502
-9999954	-0.00502
-10099.94	-0.00503
-10199.92	-0.00503
-10299.99	-0.00503
-10400.02	-0.00504
-10499.96	-0.00504
-10599.93	-0.00504
-10699.98	-0.00504
-10799.93	-0.00505
-10899.91	-0.00504
-10999.93	-0.00505
-11099.99	-0.00505
-11199.93	-0.00504
-11299.91	-0.00504
-11400.01	-0.00504
-11499.92	-0.00504
-11600.01	-0.00504
-11699.92	-0.00504
-11799.91	-0.00504
-11899.95	-0.00504
-11999.91	-0.00504
-12100.01	-0.00504
-12199.91	-0.00503
-12299.97	-0.00503
-12399.93	-0.00503
-12499.94	-0.00503
-12599.99	-0.00503
-12699.91	-0.00503
-12799.92	-0.00503
-12899.96	-0.00503
-12999.9	-0.00503
-13099.95	-0.00502
-13200	-0.00502
-13299.92	-0.00502
-13399.91	-0.00502
-13499.9	-0.00502
-13599.95	-0.00502
-13699.92	-0.00502
-13799.89	-0.00502
-13899.92	-0.00502
-13999.97	-0.00502
-14099.93	-0.00502
-14199.9	-0.00502
-14299.89	-0.00502
-14399.96	-0.00502
-14499.92	-0.00502
-14599.9	-0.00502
-14699.9	-0.00502
-14799.98	-0.00502
-14899.88	-0.00502
-14999.94	-0.00502
-15099.88	-0.00501
-15199.89	-0.005
-15299.97	-0.005
-15399.93	-0.00498
-15499.89	-0.00497
-15599.88	-0.00498
-15699.96	-0.00498
-15799.94	-0.00498
-15899.85	-0.00499
-15999.89	-0.00499
-16099.91	-0.00498
-16199.93	-0.00497
-16299.91	-0.00497
-16399.89	-0.00496
-16499.86	-0.00495
-16599.86	-0.00495
-16699.89	-0.00496
-16799.86	-0.00497
-16899.84	-0.00497
-16999.84	-0.00499
-17099.83	-0.005
-17199.82	-0.00503
-17299.87	-0.00505
-17399.81	-0.00508
-17499.83	-0.0051
-17599.81	-0.00509
-17699.79	-0.00509
-17799.81	-0.00508
-17899.82	-0.00509
-17999.84	-0.00508

## Sheet: Fig. 2b
5	10	20	50	100 mW.cm-2
-62.0986	-61.7566	-61.4009	-62.1417	-65.6228
-62.1908	-61.4628	-61.815	-62.0269	-65.7794
-62.0263	-61.4217	-62.0341	-62.0607	-63.0215
-62.0839	-61.4792	-61.6719	-61.9576	-65.9014
-62.1358	-61.9749	-61.9924	-62.2049	-64.8955
-61.92	-61.2272	-61.7351	-62.2443	-62.9502
-62.2835	-61.5155	-61.8681	-62.1503	-63.6073
-61.94	-61.5402	-61.4914	-61.9815	-64.6618
-62.2826	-61.8957	-61.4598	-61.9696	-65.8946
-62.0388	-61.946	-61.654	-62.469	-65.9201
-62.4894	-61.0345	-61.7021	-62.0912	-63.2806
-61.9748	-61.9667	-61.5733	-62.0382	-66.0358
-62.4799	-61.9254	-61.2576	-62.4612	-65.8934
-62.1765	-62.0016	-61.504	-62.2511	-64.3237
-62.4997	-61.5169	-61.3545	-62.0594	-65.5092
-62.3814	-61.2859	-61.7903	-62.3629	-63.1037
-62.4793	-61.8347	-61.7147	-61.8485	-64.0102
-62.1442	-61.2491	-61.6359	-62.3008	-65.8777
-61.8745	-61.3644	-61.626	-61.9943	-65.4178
-61.9481	-61.8081	-61.6332	-62.2901	-65.8695
-62.1575	-61.5214	-61.4961	-62.1107	-64.8821
-62.5459	-61.517	-61.9587	-62.0576	-62.8579
-62.0559	-61.6081	-61.4811	-62.1639	-65.6468
-61.9282	-61.1929	-61.7554	-62.1514	-65.8132
-62.5205	-61.7609	-61.524	-61.9581	-65.0247
-62.0726	-61.4733	-61.4488	-62.3269	-65.3617
-62.4482	-61.4811	-62.1039	-62.0792	-65.1846
-62.435	-61.3998	-61.4714	-62.1297	-63.9081
-61.8601	-61.4845	-62.0446	-62.4755	-64.9127
-62.4074	-61.6562	-61.935	-62.0588	-63.3277
-62.3097	-61.9085	-61.5085	-61.8377	-65.1193
-62.3698	-61.4778	-61.9987	-62.2579	-62.6619
-61.8408	-61.6816	-61.4518	-61.8662	-63.6327
-62.5199	-61.2885	-62.1276	-62.0141	-62.9246
-62.2534	-61.9855	-61.2351	-62.0597	-63.0098
-61.8528	-61.9042	-61.7112	-62.2672	-65.4943
-62.0631	-61.8758	-61.3638	-62.0665	-65.112
-62.1817	-61.3312	-61.6481	-62.075	-63.8955
-62.0424	-61.8768	-61.4379	-62.1648	-65.9652
-61.9906	-61.7624	-61.9104	-62.2591	-62.671
-61.7674	-61.5106	-61.6546	-62.0629	-64.1933
-62.3862	-61.4354	-61.8214	-61.8329	-64.1192
-61.9351	-61.322	-61.6947	-62.0845	-65.4203
-62.2685	-61.3853	-61.8507	-62.1299	-65.3014
-62.6204	-61.517	-61.7414	-62.2558	-63.2594
-62.6078	-61.9172	-61.7617	-62.2094	-64.4636
-62.213	-61.7572	-61.7039	-62.0072	-64.2481
-62.4718	-61.4724	-61.8056	-62.0825	-64.8809
-61.9185	-61.466	-61.9747	-62.0603	-65.0677
-61.9795	-61.4119	-61.2977	-62.0506	-65.4144
-62.3726	-61.9521	-61.4911	-62.0537	-63.6912
-62.0487	-61.4373	-61.4337	-62.0378	-64.9651
-62.3758	-61.6309	-61.419	-62.1773	-64.9743
-62.2427	-61.787	-61.4309	-61.8744	-63.2673
-62.5865	-61.1859	-61.5712	-62.2319	-63.0245
-62.4216	-61.6838	-61.9482	-62.1808	-64.431
-62.3145	-61.343	-61.613	-62.1773	-66.0942
-62.3725	-61.4291	-61.5656	-62.2333	-63.7288
-62.4526	-61.7053	-61.6295	-61.9698	-64.7323
-62.0493	-61.3298	-61.4727	-62.1717	-63.418
-62.2881	-61.7302	-61.6394	-62.2138	-65.3076
-61.992	-61.2856	-61.4209	-62.4144	-63.5879
-62.1555	-62.0589	-61.4992	-61.9003	-64.3949
-62.4217	-61.9355	-61.371	-61.9554	-65.1898
-62.3619	-61.4912	-61.6973	-62.3449	-65.6642
-62.5933	-61.5271	-62.0374	-61.8763	-66.0286
-62.2946	-61.6962	-61.3401	-62.1935	-64.5378
-62.1045	-61.7749	-62.0683	-61.9946	-63.3066
-62.3727	-61.431	-61.6083	-62.0713	-63.1293
-61.9078	-61.5741	-61.9963	-62.3405	-63.6578
-62.5536	-61.7779	-61.4896	-62.11	-65.4906
-62.2656	-61.0832	-61.4845	-62.063	-63.6159
-62.4018	-61.3356	-61.4912	-62.0658	-65.3991
-62.0663	-61.4286	-61.5519	-62.0712	-63.6093
-62.2038	-61.2836	-61.784	-62.2318	-65.8288
-62.0783	-61.396	-61.5937	-62.0821	-63.9168
-62.0547	-61.0716	-61.7412	-62.1778	-63.293
-62.5348	-61.39	-61.6485	-62.0953	-63.4816
-62.0847	-61.4984	-61.96	-61.9935	-64.8703
-62.3175	-61.6254	-61.8247	-62.2499	-64.2507
-62.4302	-61.531	-61.9875	-62.0881	-63.9535
-61.9267	-61.8514	-61.4716	-62.1497	-65.4564
-62.432	-61.3694	-61.9013	-62.1888	-64.6696
-62.367	-61.9398	-61.7558	-62.2639	-64.5778
-62.0286	-61.94	-61.5754	-62.1523	-65.7232
-62.3097	-61.4471	-61.528	-62.1411	-63.7561
-62.2907	-61.3115	-61.3668	-62.3136	-65.2016
-62.529	-61.3092	-61.6827	-62.4255	-65.3162
-62.2801	-61.2418	-61.9057	-62.2642	-63.9913
-62.3248	-61.6512	-61.9331	-62.3014	-64.5465
-62.282	-61.1919	-61.9762	-62.1872	-63.0276
-62.148	-61.6628	-61.5247	-61.9844	-62.7993
-62.0895	-61.8989	-61.6008	-62.3011	-64.5122
-62.3081	-61.5215	-61.8803	-62.4062	-65.4993
-62.411	-61.4287	-61.3796	-62.0248	-65.8133
-62.0947	-61.9421	-61.6078	-61.9724	-63.2151
-62.3489	-61.6896	-61.5434	-62.1752	-64.644
-62.2221	-61.1934	-61.9299	-62.0863	-64.2683
-62.501	-61.8096	-61.5717	-62.2797	-62.8361
-62.4451	-61.4333	-62.0005	-62.212	-63.8103
-61.7755	-61.3601	-61.7416	-62.2748	-63.2658
-62.5382	-61.9543	-61.8609	-62.1337	-65.5201
-62.4887	-61.4777	-61.5316	-62.056	-63.6588
-62.1252	-61.5503	-61.4801	-62.0282	-64.6294
-62.039	-61.983	-62.0537	-62.4399	-63.2779
-62.1999	-61.3098	-62.1613	-62.1707	-64.7274
-62.0716	-61.9632	-62.1427	-61.8848	-63.7076
-62.4831	-61.9701	-61.8044	-61.9227	-64.9393
-61.9402	-61.075	-61.6995	-62.3615	-64.998
-61.83	-61.3096	-61.791	-62.3637	-65.4549
-62.5934	-61.9853	-61.5534	-62.0914	-64.2342
-61.883	-61.7579	-61.96	-62.1234	-63.0247
-62.4348	-61.9455	-61.5505	-62.0956	-63.5588
-62.6704	-61.8225	-61.4798	-62.2459	-65.7737
-62.4664	-61.6908	-61.6099	-61.9356	-63.2931
-62.3387	-61.8206	-61.6578	-62.3102	-65.6613
-62.029	-61.3306	-62.0137	-62.3963	-64.5071
-61.8762	-61.2789	-61.5057	-62.1451	-66.2845
-62.3746	-61.8993	-62.0136	-61.8273	-62.9442
-62.0668	-61.7183	-61.4773	-62.1976	-64.1758
-62.0958	-61.3305	-61.4544	-62.2616	-63.1955
-62.3025	-61.7626	-61.7738	-61.9284	-65.9737
-62.5328	-61.9315	-62.1552	-62.134	-62.6894
-61.7632	-61.6888	-61.8462	-62.3452	-65.5162
-62.0937	-61.7942	-61.6716	-62.1132	-65.473
-62.6192	-61.4674	-61.8877	-62.0932	-65.7146
-62.3563	-61.4149	-61.8633	-61.9359	-63.0879
-62.1244	-61.1913	-61.3317	-62.1609	-64.0273
-62.3413	-61.7886	-61.7821	-62.2097	-63.6044
-62.434	-61.3764	-61.6005	-62.4336	-65.5719
-62.5212	-61.4129	-61.3975	-62.1202	-64.1057
-62.2888	-61.8791	-61.9472	-62.0203	-65.8919
-62.4247	-61.4795	-61.786	-62.3615	-63.3953
-62.1201	-61.4496	-61.5643	-62.2327	-63.5256
-62.4681	-61.2409	-61.6709	-62.1239	-63.2694
-62.2276	-61.9243	-61.8709	-61.9675	-63.2059
-62.1272	-61.374	-61.6945	-62.3196	-65.6212
-62.4213	-61.8891	-61.4198	-62.0275	-64.7443
-62.14	-61.4977	-61.5974	-62.0043	-64.6408
-62.0807	-61.9978	-61.8003	-61.9019	-63.0531
-62.5897	-61.2583	-61.819	-62.476	-65.6921
-62.0658	-61.5031	-61.7382	-62.0431	-64.8598
-62.2529	-61.4323	-62.0068	-62.0059	-63.8273
-61.8643	-61.1484	-61.8823	-62.3469	-64.5451
-62.2686	-61.3606	-61.4368	-62.0522	-64.1274
-61.739	-61.5598	-61.9679	-62.033	-62.8755
-62.2931	-61.9312	-61.5897	-62.3262	-63.5968
-62.3002	-61.4262	-61.6957	-61.9758	-63.1617
-61.8285	-61.8457	-61.7517	-62.3675	-63.2798
-61.6966	-62.1156	-61.7787	-62.1792	-63.5969
-61.831	-61.1739	-61.7642	-62.1542	-64.2121
-62.2514	-61.1512	-62.0169	-62.0516	-62.7845
-62.047	-61.8454	-61.961	-62.4344	-65.8644
-62.0894	-61.4306	-61.5706	-62.2195	-66.0742
-62.0565	-61.5505	-61.6379	-62.404	-64.3427
-61.4955	-61.7057	-61.714	-61.9203	-64.3683
-61.9307	-61.6195	-61.4637	-62.3319	-63.998
-61.6877	-61.852	-61.9747	-62.0425	-65.7914
-61.6915	-61.3819	-61.4948	-62.3179	-63.9525
-61.4819	-61.9329	-61.724	-61.9908	-63.2419
-61.5877	-62.0139	-61.5967	-62.2642	-65.4398
-61.8101	-61.8486	-62.031	-62.2789	-63.9925
-61.3791	-62.0033	-61.755	-62.2445	-63.6337
-61.5614	-61.7889	-61.4704	-62.3408	-64.1347
-61.8428	-61.7528	-62.0115	-62.3196	-62.977
-61.4922	-61.3769	-61.8488	-62.2344	-63.2529
-61.4331	-61.6962	-61.623	-62.0051	-66.0967
-61.8198	-61.831	-61.6992	-62.1948	-65.9857
-61.8834	-61.4789	-61.5553	-61.9833	-64.7287
-61.8736	-61.3152	-61.8785	-61.9222	-63.0023
-61.4792	-61.6311	-61.7547	-62.3774	-63.4867
-61.8907	-61.3928	-61.4626	-62.2234	-63.8659
-61.8439	-61.3451	-61.9592	-62.2574	-65.677
-61.2439	-61.7075	-61.854	-61.898	-62.7875
-61.7119	-61.5797	-61.9626	-62.3539	-62.7615
-61.9563	-61.581	-61.9786	-62.1603	-63.3201
-61.5193	-61.6576	-61.5947	-61.8861	-65.0794
-61.2578	-61.9391	-62.2253	-62.0864	-65.2083
-61.8459	-61.6699	-61.4201	-62.3727	-64.8545
-61.8325	-61.3812	-62.1235	-62.0789	-64.36
-61.5581	-61.3794	-61.7069	-62.1324	-64.6935
-61.9818	-61.5107	-61.9425	-62.2254	-63.669
-61.7474	-61.9038	-61.5481	-62.2019	-65.2848
-61.9105	-61.5297	-61.8297	-62.4325	-63.512
-61.4499	-61.571	-61.9832	-61.9244	-65.1156
-61.6992	-61.7903	-61.4389	-62.4664	-63.2784
-61.6608	-61.4832	-61.6444	-62.3013	-64.0429
-62.1576	-61.6582	-61.886	-61.9209	-64.9978
-61.6974	-61.7658	-61.9686	-62.1206	-65.3763
-61.2734	-61.677	-61.8089	-61.899	-62.9239
-61.4465	-61.2901	-61.683	-62.4363	-65.9888
-61.9804	-61.5107	-61.8734	-62.349	-65.4874
-61.6229	-61.5691	-62.0765	-61.962	-64.3286
-61.4195	-61.7785	-62.0155	-62.352	-64.1833
-61.8532	-61.3324	-61.5277	-62.314	-64.3456
-62.0865	-61.6679	-61.497	-62.3074	-63.7964
-61.6647	-61.2883	-61.9541	-62.4375	-64.4038
-61.4679	-61.5178	-62.0126	-61.9521	-64.4116
-61.545	-61.705	-61.3454	-62.4026	-65.6328
-61.7554	-61.6018	-61.9772	-62.3247	-65.4586
-61.7806	-61.5172	-61.8368	-62.1515	-64.8426
-61.4002	-61.8685	-61.9521	-61.9881	-64.016
-61.7007	-61.5396	-62.0083	-62.4571	-65.6753
-61.4864	-61.7027	-61.9151	-62.186	-64.5818
-61.9677	-61.5838	-61.9924	-62.1415	-63.8574
-61.4071	-61.7882	-61.6889	-62.3873	-65.9583
-61.3273	-61.8499	-62.1902	-62.136	-65.8671
-61.4832	-61.6421	-62.0403	-62.0968	-64.7044
-61.8228	-61.534	-62.0621	-62.3353	-64.8612
-61.9275	-61.5888	-61.786	-62.3329	-64.7698
-62.072	-61.6489	-61.2907	-62.4017	-63.5773
-62.0794	-61.2484	-61.8653	-62.3226	-63.8404
-61.4758	-61.6239	-61.6532	-61.987	-64.3359
-61.5786	-61.538	-61.9224	-62.0852	-63.4411
-61.4361	-61.6905	-62.0069	-62.2015	-65.6619
-61.875	-61.4748	-61.5298	-62.0416	-63.4708
-61.6127	-61.2974	-61.4775	-62.4782	-63.4868
-61.7755	-62.0449	-61.737	-62.2161	-63.2647
-61.5534	-61.4402	-61.4693	-62.0839	-63.6158
-61.842	-61.3287	-62.0751	-62.264	-64.276
-61.8643	-61.343	-61.8666	-62.2713	-63.782
-61.9468	-61.7904	-61.5911	-62.0457	-66.0637
-61.5938	-61.3353	-61.8382	-62.5169	-64.1948
-61.8906	-61.6736	-61.6225	-62.3089	-63.3136
-61.7967	-62.0515	-61.9496	-61.9045	-65.9676
-61.8462	-61.4352	-61.9606	-62.3452	-66.0675
-61.9992	-61.5183	-61.6666	-62.0918	-64.3492
-61.5422	-61.9812	-61.9434	-62.0479	-63.1194
-61.8941	-61.6699	-62.1378	-62.2974	-63.6906
-62.0801	-62.0247	-61.2931	-61.9854	-64.1824
-61.2922	-61.4409	-61.4894	-62.2014	-64.7656
-61.7975	-61.5849	-61.4703	-62.0489	-63.7049
-61.8784	-62.0251	-62.0291	-62.0023	-64.7618
-61.9434	-62.0063	-61.7015	-62.2321	-65.295
-61.5525	-61.9425	-61.6003	-62.3624	-63.4415
-61.9954	-62.0269	-61.7218	-62.3129	-63.294
-61.7662	-61.7458	-61.6768	-62.1884	-63.7011
-61.3271	-61.5731	-61.8918	-61.9978	-63.994
-61.6373	-61.8153	-62.0654	-62.5019	-64.1428
-61.4041	-61.577	-61.6624	-62.0034	-64.6201
-61.8982	-61.7927	-61.8459	-62.378	-62.9391
-62.0644	-61.5539	-61.807	-62.1281	-63.7367
-61.4735	-62.0165	-61.7835	-62.0894	-65.4801
-61.9899	-61.3961	-61.5961	-62.1702	-62.8354
-61.3534	-61.3469	-61.9085	-62.4692	-65.9551
-61.5808	-62.1106	-62.0126	-62.1604	-65.1719
-61.5862	-61.9559	-61.9358	-62.1131	-64.522
-61.6145	-61.6128	-62.1508	-62.2302	-64.6462
-61.9048	-61.9486	-61.6037	-62.0416	-63.6492
-61.792	-61.2178	-61.5481	-62.0713	-64.2941
-61.863	-62.0031	-61.8968	-62.1305	-66.0098
-62.1677	-61.906	-61.9939	-62.2306	-64.7241
-61.5609	-61.1621	-61.4082	-62.4067	-64.4787
-61.5664	-62.0926	-62.1699	-62.1522	-63.5987
-61.9712	-61.8154	-61.6397	-62.5635	-64.3982
-61.4271	-61.3196	-61.8242	-62.303	-64.8667
-61.7259	-61.43	-61.9897	-62.3536	-65.1521
-61.7896	-61.676	-61.8922	-62.3053	-63.9815
-61.9019	-61.6406	-62.0189	-62.0267	-64.1012
-61.4538	-61.47	-62.224	-62.3152	-66.1601
-61.282	-61.3935	-61.5109	-62.088	-62.7432
-61.5595	-61.5903	-61.5074	-62.1886	-65.8354
-61.8712	-61.4512	-62.0666	-62.1034	-65.8054
-61.3909	-61.3237	-61.9141	-62.2981	-65.4633
-61.6829	-61.5251	-61.9277	-62.356	-63.1374
-62.0989	-61.9467	-61.7924	-62.1583	-63.5189
-61.2818	-61.4831	-61.3162	-61.8985	-63.9588
-61.6185	-61.8095	-61.9338	-62.3438	-65.0912
-61.8439	-61.5619	-62.1198	-62.5022	-63.1158
-61.6291	-61.5825	-61.9861	-62.2336	-65.3298
-62.2031	-61.5709	-61.6426	-61.9953	-63.0432
-61.3699	-61.5887	-61.8701	-62.1271	-64.9697
-61.5299	-61.3122	-61.8206	-62.1187	-64.5725
-61.8916	-61.6858	-61.608	-62.2395	-65.3722
-61.4321	-62.0955	-61.6987	-61.9307	-65.2452
-61.4326	-61.9425	-61.6625	-62.1947	-65.8998
-61.562	-62.066	-61.9901	-62.3606	-65.7598
-61.8877	-61.7886	-61.5926	-62.1082	-63.9547
-61.7953	-61.8781	-61.5104	-62.189	-65.1571
-61.8214	-61.9551	-61.9642	-62.1915	-63.3586
-61.6706	-61.3979	-61.6785	-62.0213	-62.9312
-62.0082	-61.2255	-61.9933	-62.3505	-65.2511
-61.7288	-62	-61.9888	-62.3628	-64.3744
-61.6241	-61.76	-61.7352	-62.4971	-64.4606
-61.7331	-61.4833	-61.8355	-62.2394	-65.8076
-62.1618	-61.69	-61.7485	-62.0877	-64.8175
-61.8268	-61.6504	-61.5551	-62.0651	-64.9074
-61.6679	-61.9329	-62.0318	-62.4138	-65.5871
-61.8852	-61.7383	-61.706	-62.3845	-65.5273
-61.9696	-61.8154	-61.8537	-61.9412	-64.7653
-61.6739	-61.4428	-61.4949	-62.2767	-63.2457
-61.9283	-61.4132	-61.5145	-62.142	-63.5969
-61.5409	-61.8421	-61.9425	-62.2956	-65.8082
-62.0997	-61.5867	-61.8134	-62.0274	-62.7423
-62.0999	-61.755	-61.8886	-61.9529	-64.5265
-61.4386	-61.384	-61.7616	-62.4085	-63.3164
-61.6586	-61.3974	-61.5063	-62.3012	-66.0638
-61.5436	-61.2929	-61.792	-62.1499	-65.2686
-61.3996	-61.4648	-61.4344	-62.0757	-64.4384
-61.5018	-61.3389	-61.8625	-62.3787	-64.3054
-61.7339	-61.984	-61.8837	-62.3967	-63.0322
-61.6872	-61.2877	-62.0037	-62.4417	-65.0674
-61.615	-61.5358	-61.7543	-62.0663	-62.7899
-61.4827	-61.4851	-61.5112	-62.1012	-63.1038
-61.3063	-61.5442	-61.963	-62.0672	-64.4805
-61.9714	-61.8069	-61.6741	-62.1685	-63.0085
-61.5936	-61.9686	-61.8085	-62.0336	-65.6981
-61.7936	-61.9082	-62.0315	-62.2586	-65.5056
-61.8807	-61.9381	-61.5037	-62.0828	-65.1445
-61.7192	-61.6196	-61.5881	-62.3581	-63.315
-61.3922	-61.854	-61.3229	-62.157	-64.9584
-61.7638	-61.9631	-61.3498	-61.9773	-64.4387
-62.0697	-61.6832	-61.9388	-62.5268	-66.1721
-61.2537	-61.7918	-61.592	-61.9495	-64.9217
-61.6719	-61.2373	-61.4613	-62.1973	-65.446
-61.5839	-61.5926	-61.6626	-62.3737	-64.4011
-61.7903	-61.443	-61.5637	-62.0773	-64.2335
-61.7274	-61.6425	-61.6142	-62.25	-65.5643
-61.4318	-61.8438	-61.9523	-62.2197	-63.1455
-61.7259	-61.8272	-61.8546	-62.1332	-63.1959
-61.4468	-61.4812	-62.0237	-62.0155	-63.2434
-61.8228	-61.6177	-61.6781	-62.2361	-64.1828
-61.7436	-61.8817	-61.6281	-62.1904	-65.6806
-61.7686	-61.8506	-61.8612	-62.5053	-65.4565
-61.5542	-61.907	-61.8002	-62.1311	-63.0047
-61.5738	-61.5518	-62.0218	-62.0767	-64.1806
-61.4047	-61.8505	-62.0342	-62.008	-64.4674
-61.7302	-61.3405	-61.5242	-62.3747	-64.1173
-61.5557	-61.1991	-61.9062	-62.2594	-65.1063
-61.694	-61.7528	-62.1116	-62.0506	-64.8489
-61.6985	-61.8943	-61.9464	-62.2468	-63.6849
-61.2861	-61.6846	-61.4213	-61.9295	-64.2931
-62.1268	-61.1611	-61.7344	-62.2537	-62.7878
-61.788	-61.9419	-62.0357	-62.0441	-66.0505
-61.2733	-61.4145	-61.6722	-62.355	-63.3444
-61.4801	-61.4784	-61.538	-62.2207	-63.194
-61.5799	-61.4731	-61.715	-62.0634	-63.9325
-62.0368	-61.3376	-61.8802	-62.4321	-63.3904
-61.3928	-62.1706	-61.5165	-61.8935	-64.4945
-61.5097	-61.5773	-61.8752	-62.1183	-63.9113
-61.6335	-61.1922	-62.1781	-62.2511	-66.0021
-61.35	-61.6508	-61.3505	-62.066	-66.0212
-61.2471	-61.626	-62.0817	-62.0592	-63.0081
-61.8705	-61.7163	-61.9212	-62.063	-65.2612
-61.6897	-61.7583	-61.4003	-62.1516	-63.6981
-61.7539	-61.6237	-61.5864	-61.9937	-64.3557
-61.2506	-62.1718	-62.0768	-61.9827	-64.6339
-61.8554	-61.4984	-61.9179	-62.0001	-65.9713
-61.6934	-61.7705	-61.4928	-61.9549	-64.2759
-61.5066	-61.2534	-61.5852	-62.2423	-66.2711
-61.7178	-61.9419	-61.5505	-62.1532	-63.7486
-61.4001	-61.3672	-61.3455	-61.9578	-65.1337
-61.6539	-61.2907	-61.5295	-62.1995	-65.1707
-61.2319	-61.3871	-61.654	-61.99	-64.6661
-61.7879	-61.8868	-61.9931	-62.1524	-65.0918
-61.7579	-61.3879	-62.0174	-62.0823	-65.1084
-61.9569	-61.9428	-62.214	-62.0723	-63.4744
-61.391	-61.456	-61.9546	-62.1005	-63.2086
-61.6793	-61.8291	-61.9874	-62.3235	-66.1345
-61.614	-61.3315	-61.5896	-62.05	-63.2968
-61.8215	-61.4906	-61.7591	-62.1303	-62.9384
-61.371	-61.9643	-61.9358	-62.1337	-64.6488
-61.9161	-61.227	-61.914	-62.0022	-65.6966
-61.6252	-62.0932	-62.2071	-62.1577	-65.0546
-61.5124	-61.4572	-61.4964	-61.9607	-63.4558
-61.615	-62.0192	-61.7901	-61.9439	-63.9514
-61.4382	-61.6469	-61.4881	-62.263	-64.2072
-61.7406	-61.365	-61.9195	-62.1651	-66.1701
-62.017	-61.947	-61.9889	-62.2525	-63.3989
-61.8453	-62.1067	-61.8408	-62.1739	-65.669
-61.3165	-61.6487	-61.7221	-61.9276	-64.8441
-61.6028	-62.1143	-61.3929	-62.2435	-64.0699
-61.454	-62.195	-61.9343	-62.2443	-63.4882
-61.3886	-61.8496	-61.5894	-62.077	-64.1881
-61.335	-61.4115	-61.9956	-62.2001	-64.2809
-61.3967	-61.9374	-61.8416	-62.0359	-63.1523
-61.5149	-61.4461	-61.4735	-62.0499	-64.8724
-61.7558	-61.7064	-61.6664	-62.2634	-63.4877
-61.7042	-61.4808	-62.0415	-62.1785	-63.9748
-61.8227	-61.8873	-61.4559	-61.8456	-64.7557
-61.5595	-61.46	-62.0686	-62.077	-63.7304
-61.7347	-62.0029	-61.7288	-62.0791	-63.8029
-61.7514	-61.4368	-62.063	-62.0947	-64.7484
-61.5499	-61.76	-61.5318	-62.002	-63.6232
-61.3803	-61.3471	-61.4462	-62.0247	-65.688
-61.4731	-61.8582	-61.7517	-62.082	-66.1097
-62.039	-61.8748	-61.7498	-62.0541	-65.1716
-61.3499	-62.0007	-62.0261	-62.0013	-63.9884
-61.8546	-61.8143	-61.5921	-62.227	-64.6654
-61.6746	-61.9372	-61.4778	-62.1325	-63.0161
-61.7365	-61.7527	-61.6589	-62.0005	-65.9088
-61.6101	-61.7319	-61.6993	-62.2345	-65.6571
-61.7106	-61.3497	-61.7626	-62.4056	-65.6016
-61.3373	-61.9591	-61.7238	-61.8812	-63.5458
-62.0247	-61.9905	-61.8103	-62.0089	-64.701
-61.2874	-61.5441	-61.9029	-62.2993	-62.7513
-61.8733	-61.4055	-61.7976	-62.1374	-64.0844
-61.5123	-61.4718	-61.9476	-62.1539	-63.8185
-61.4969	-61.5827	-61.9374	-62.0052	-63.1715
-61.6891	-61.8972	-61.9116	-62.3135	-63.3846
-61.3275	-62.0716	-62.0762	-61.9807	-64.0762
-61.4034	-61.4715	-61.9612	-62.377	-63.0913
-61.7379	-61.6855	-61.5846	-62.3512	-64.7155
-61.8982	-61.6436	-61.4715	-62.1906	-64.4294
-61.7439	-61.6888	-61.6317	-62.3429	-65.0213
-61.2382	-61.7767	-61.7908	-61.9911	-65.2242
-61.5418	-61.8936	-61.4685	-61.9759	-64.7911
-61.7285	-61.8892	-62.1594	-62.0829	-62.881
-61.8212	-61.9026	-62.0945	-62.2681	-62.8507
-61.8335	-61.8107	-61.7579	-61.964	-63.7496
-61.9766	-61.7338	-62.0241	-61.927	-64.4499
-62.0095	-61.9705	-61.5881	-62.3267	-64.8777
-61.4522	-61.4552	-61.5962	-62.2644	-64.1476
-61.6191	-62.0012	-61.5651	-62.1825	-65.4188
-61.6331	-61.3703	-61.8309	-62.0329	-65.2251
-61.7854	-62.2341	-61.6028	-62.2728	-65.9331
-61.4575	-61.6933	-62.3025	-62.1863	-64.4828
-61.8715	-62.0928	-62.1346	-62.1397	-63.8307
-61.9395	-62.0037	-61.5607	-62.0015	-62.9477
-62.0601	-61.7845	-62.1531	-62.1865	-64.8841
-61.4497	-61.9046	-61.9887	-62.3006	-65.308
-61.42	-62.0788	-61.9048	-62.3323	-64.1093
-61.4458	-62.0444	-62.1149	-61.996	-63.0185
-61.621	-61.8109	-61.5262	-61.8884	-63.5041
-61.434	-61.3743	-61.9529	-62.0413	-63.2669
-61.6131	-61.6624	-61.6362	-62.0078	-63.5852
-61.9707	-62.276	-61.7619	-62.094	-64.1358
-61.5886	-61.5624	-61.8734	-62.1161	-64.5308
-61.6289	-61.4723	-61.6633	-62.2516	-64.1024
-61.7011	-61.4622	-61.5213	-62.0041	-65.7059
-61.6413	-61.725	-62.0184	-61.8902	-64.4056
-61.5485	-62.2014	-62.1867	-62.3148	-65.8465
-61.9425	-61.8818	-61.9971	-62.0615	-64.9455
-61.7996	-61.6499	-61.8333	-62.2563	-65.8632
-61.7116	-61.5936	-61.8119	-62.1064	-63.4457
-61.4434	-61.9959	-61.5086	-62.0529	-65.0472
-61.6241	-61.6458	-61.6523	-62.3935	-63.5205
-61.8552	-61.56	-61.6243	-62.3137	-65.0007
-61.968	-61.4997	-62.117	-61.9674	-65.0185
-61.8554	-61.9795	-62.0801	-62.1932	-62.7565
-61.7792	-62.0078	-62.131	-62.0984	-63.556
-61.6707	-61.8605	-61.7122	-62.0246	-63.2958
-61.933	-61.5405	-62.0866	-62.3714	-64.8295
-61.4259	-61.3823	-62.0832	-62.4534	-65.5986
-62.138	-61.5443	-62.0926	-62.3624	-63.681
-61.5852	-61.6544	-61.4511	-61.9067	-65.2823
-61.9375	-61.7373	-61.8102	-61.9468	-64.9499
-61.6078	-61.6408	-61.5782	-62.3098	-62.4232
-61.8186	-61.5536	-61.4881	-62.2376	-64.6654
-62.0556	-61.5198	-61.7939	-61.8671	-63.8892
-62.0893	-62.0647	-62.0168	-62.2197	-65.6233
-61.5412	-61.985	-61.4608	-62.3338	-62.6166
-61.5115	-61.8162	-61.4421	-62.24	-64.1197
-62.0975	-62.0171	-61.7203	-62.1487	-63.9259
-61.9188	-61.8252	-62.206	-61.8858	-64.2078
-61.5677	-61.3657	-61.44	-62.2349	-65.0565
-61.5523	-62.0439	-61.7215	-61.9908	-63.5433
-61.8238	-62.0432	-62.2652	-62.1318	-65.2652
-61.4173	-62.1001	-61.6019	-62.2727	-64.0882
-61.9585	-61.6941	-62.1341	-62.0698	-62.6451
-61.926	-61.9118	-61.6457	-62.2622	-63.1293
-61.6497	-61.9641	-61.5577	-62.0413	-64.9211
-62.0474	-62.3781	-61.8059	-62.2283	-64.1267
-61.981	-61.4917	-62.1242	-62.2532	-63.0799
-61.8386	-61.6899	-62.3268	-62.3968	-63.5457
-61.8758	-62.2634	-61.6211	-61.8968	-64.6206
-61.9989	-61.5314	-61.7193	-61.8281	-63.2456
-61.946	-61.5942	-61.9846	-62.4016	-65.0103
-61.8521	-61.5844	-62.1091	-62.0313	-63.4223
-61.523	-61.8844	-61.8213	-62.1783	-65.724
-61.578	-61.577	-62.0315	-62.0567	-63.3589
-61.5524	-61.9867	-61.8802	-62.1375	-65.1987
-61.424	-62.1708	-61.9672	-62.2097	-63.2042
-61.3144	-62.1237	-61.4308	-62.004	-63.3917
-61.7074	-61.4669	-62.1628	-62.164	-62.8669
-61.4474	-61.9569	-62.2057	-61.9095	-64.4815
-61.7219	-61.4755	-61.7791	-61.8925	-64.7571
-62.0131	-61.6854	-61.7117	-62.0482	-64.4105
-62.1054	-61.5937	-61.6756	-62.1382	-64.0239
-61.8899	-62.1945	-61.8428	-62.2288	-64.6229
-61.9476	-61.5251	-61.7425	-62.3326	-64.7596
-62.0112	-61.4031	-62.0664	-62.124	-64.8682
-61.5224	-61.724	-61.5628	-62.2675	-64.593
-61.8306	-61.9668	-61.7907	-61.9587	-65.788
-61.863	-61.7582	-62.0475	-62.2847	-63.305
-61.9461	-61.9448	-61.88	-62.2114	-64.8465
-61.4572	-61.9029	-61.6927	-62.161	-63.3072
-62.113	-61.505	-61.6344	-61.7655	-62.9647
-62.1886	-61.9953	-62.1408	-61.9299	-64.5262
-61.5252	-61.9954	-61.9909	-61.7591	-64.0461
-61.781	-62.3052	-61.7733	-61.92	-64.1691
-61.6105	-61.7872	-62.2345	-61.8938	-64.6833
-61.9194	-61.6741	-62.0198	-62.4365	-65.1203
-61.8303	-62.1934	-61.7357	-61.9572	-63.7938
-61.7024	-61.6545	-61.7986	-62.1634	-64.715
-61.9049	-61.3493	-61.8398	-62.0621	-63.8355
-61.3396	-61.7789	-61.9782	-62.3801	-65.4947
-62.0975	-62.3266	-61.9123	-62.4054	-65.4
-61.9757	-61.6312	-62.2182	-62.0221	-63.2846
-62.0812	-61.7415	-61.9307	-62.1298	-64.6102
-62.0618	-61.8143	-61.4638	-61.7903	-64.5651
-61.8515	-61.9875	-61.5036	-62.3746	-64.2965
-62.1839	-61.9618	-61.9972	-62.1918	-65.4643
-62.0883	-61.4838	-61.6709	-62.0162	-63.4982
-62.1789	-61.9525	-61.9608	-62.2227	-63.5281
-61.8757	-62.0855	-61.5401	-61.9395	-62.8418
-61.8223	-61.4659	-62.0866	-61.9956	-65.7695
-61.8391	-61.4179	-61.7709	-61.8908	-64.784
-61.8029	-61.534	-61.6334	-62.2619	-64.0227
-62.0823	-62.078	-61.6523	-62.2895	-64.6367
-61.6772	-61.8371	-61.5315	-62.0106	-64.4353
-61.6215	-61.766	-62.1845	-62.27	-64.6642
-61.7433	-62.1389	-61.6461	-61.9494	-64.1822
-62.0454	-62.0907	-62.1553	-62.2288	-65.0134
-61.4124	-62.128	-62.1936	-62.4239	-64.3272
-61.821	-61.6494	-62.0121	-62.0908	-65.7635
-62.1201	-61.6446	-61.6427	-61.8676	-63.0929
-62.1648	-61.9298	-62.2231	-62.3379	-62.8566
-61.6656	-61.7243	-62.256	-61.7944	-62.7784
-61.5006	-61.7394	-61.716	-61.886	-62.4975
-61.6001	-62.099	-61.726	-61.9933	-63.7335
-61.9828	-61.4657	-62.0809	-62.0473	-64.0088
-61.9583	-61.8007	-62.2531	-62.0286	-63.6309
-62.009	-61.4907	-61.7155	-62.326	-64.907
-62.0895	-61.8715	-61.8199	-62.2278	-64.5658
-61.6362	-61.7497	-61.8786	-62.2865	-65.1261
-62.1236	-62.1215	-61.6627	-62.1872	-65.5538
-61.9471	-61.8321	-61.6319	-61.9114	-65.6913
-61.898	-61.6645	-61.5063	-62.2554	-63.1238
-61.5364	-62.1189	-61.8627	-61.9007	-62.9403
-61.5512	-62.1656	-61.8263	-62.2197	-64.707
-61.8719	-61.4255	-62.0289	-62.411	-62.6321
-61.401	-61.6938	-61.6053	-61.7445	-64.2748
-61.91	-62.2765	-61.6367	-62.1366	-64.3231
-61.8139	-62.1645	-62.0346	-62.1072	-65.2749
-61.5532	-62.341	-62.1159	-62.1535	-64.0413
-61.5468	-61.9158	-61.6938	-62.3358	-63.8192
-61.819	-61.8748	-61.6565	-61.9939	-64.779
-61.6289	-61.5341	-62.0107	-62.1249	-64.8304
-61.4803	-61.6809	-61.8766	-62.1953	-64.1001
-61.6051	-62.0009	-61.8584	-61.9014	-63.6613
-62.0939	-61.4663	-62.1995	-62.2574	-62.9787
-61.6247	-62.2417	-61.8354	-62.0578	-64.2962
-61.8503	-61.3986	-61.9396	-61.8433	-63.181
-61.8957	-62.0239	-62.2272	-62.2871	-62.5838
-61.5625	-61.4603	-61.6437	-61.987	-65.1622
-61.7683	-61.9047	-61.9744	-62.1604	-63.2067
-61.9753	-61.7619	-62.2676	-62.1082	-63.8327
-62.0481	-61.5233	-61.8504	-62.3578	-64.7409
-61.5903	-61.9742	-61.8994	-62.2732	-63.732
-61.9605	-61.8632	-62.0275	-62.2756	-64.8451
-61.5188	-61.3938	-62.1442	-62.2355	-63.6684
-62.3121	-62.1046	-62.0712	-62.0887	-64.8519
-61.6519	-62.233	-62.1227	-62.1378	-64.7969
-62.1955	-61.7908	-62.0502	-62.0896	-63.8946
-61.5942	-61.6786	-61.5251	-61.9984	-62.5588
-62.0403	-61.9036	-61.854	-62.0924	-63.5413
-61.443	-61.9974	-62.4399	-61.9658	-63.8947
-62.0257	-61.6731	-62.024	-62.0494	-63.4556
-61.6672	-62.1559	-61.9788	-62.008	-63.0183
-62.0428	-61.8652	-61.9939	-62.3762	-65.3296
-61.7747	-61.5166	-61.9691	-61.7954	-63.8208
-62.0501	-61.9851	-62.0987	-61.9708	-65.4941
-62.0211	-61.6037	-62.2175	-62.1221	-63.7183
-61.5545	-62.1508	-61.9382	-62.0044	-65.0529
-62.2549	-61.8744	-62.2888	-61.9137	-63.7377
-62.0433	-61.6535	-61.5891	-62.0123	-65.1888
-61.6609	-61.8867	-61.8834	-62.0775	-65.0045
-61.6759	-61.611	-62.2624	-62.069	-63.6708
-61.5825	-61.6889	-61.6204	-62.3178	-63.1759
-61.855	-62.1799	-61.7641	-61.869	-65.1581
-61.6235	-61.5769	-62.2507	-62.1892	-65.7384
-61.6707	-61.9848	-61.5765	-62.4052	-63.4681
-61.9391	-62.1395	-62.2105	-62.057	-64.7784
-61.6882	-62.1629	-61.5819	-62.2275	-63.8197
-62.1347	-61.7399	-61.8482	-62.057	-65.3703
-61.5311	-62.363	-62.1035	-62.1528	-64.9254
-61.6083	-61.4101	-61.7106	-61.9733	-63.0382
-62.1174	-62.0579	-62.1126	-62.2083	-65.3096
-62.1911	-62.2515	-62.0538	-62.1795	-65.7503
-61.5276	-61.8858	-61.8287	-61.9327	-64.2057
-62.0872	-62.115	-61.5499	-62.3852	-65.3228
-62.1444	-61.8141	-62.0142	-62.125	-64.491
-62.1508	-61.4382	-61.8142	-61.9363	-62.842
-61.5485	-62.049	-61.7206	-61.9923	-63.0894
-62.1886	-61.5706	-61.9175	-62.1899	-63.8037
-62.044	-61.8828	-61.534	-62.194	-64.856
-61.907	-62.2255	-61.7065	-62.2361	-65.3112
-61.9001	-62.2509	-62.0741	-62.208	-64.9981
-61.448	-62.1684	-61.5874	-61.9619	-63.4987
-61.9508	-62.1951	-61.6062	-61.9333	-64.2734
-61.6836	-61.3929	-62.0772	-61.9953	-62.5883
-61.453	-61.887	-62.0502	-61.9502	-62.8159
-61.573	-61.766	-61.9093	-61.9599	-62.7784
-61.5823	-61.7954	-62.0155	-62.2168	-64.6779
-62.2334	-61.6835	-61.6458	-62.0381	-64.2016
-61.9903	-61.9672	-62.34	-62.2074	-62.9624
-61.8858	-62.1578	-62.0422	-61.9947	-64.0763
-61.6441	-62.2822	-61.9817	-62.0003	-62.8786
-61.4941	-61.8173	-62.1546	-62.3703	-62.4678
-62.0233	-62.1604	-62.1668	-62.0401	-65.398
-61.7496	-61.6985	-61.9062	-62.2585	-64.2709
-61.9654	-61.9765	-61.9697	-62.3195	-65.5427
-62.1404	-61.8455	-62.0637	-61.9205	-64.8346
-62.0664	-62.2246	-62.0003	-62.2494	-64.2849
-61.9886	-61.8079	-61.68	-62.0679	-65.2126
-61.9194	-62.0657	-62.2363	-62.0166	-65.432
-61.8953	-62.106	-61.95	-62.2737	-65.715
-62.1534	-61.7	-61.8586	-62.0986	-62.4626
-62.1933	-61.9796	-62.4191	-62.2895	-65.3215
-62.1947	-61.7238	-61.8319	-62.3557	-64.4188
-62.0428	-62.0286	-62.1765	-61.9156	-65.9107
-62.2662	-61.8445	-61.712	-61.7674	-64.0952
-62.1842	-62.1214	-62.2829	-61.9662	-63.9917
-61.8461	-61.5819	-62.1212	-62.3945	-65.2592
-62.1434	-62.1369	-61.7487	-62.3752	-63.0015
-61.7268	-62.1212	-62.2995	-61.9494	-64.0557
-61.5338	-61.9769	-61.6959	-62.328	-65.4754
-62.0334	-61.9464	-61.6703	-62.489	-64.2882
-61.5575	-61.5432	-62.262	-62.0015	-65.3471
-61.6449	-62.1683	-61.7248	-62.1198	-64.9478
-62.2324	-61.8494	-61.6934	-62.1557	-64.2959
-62.189	-62.2244	-62.2948	-62.3607	-63.3127
-61.8217	-61.6099	-61.6441	-62.1017	-64.6672
-62.3545	-61.7458	-62.2904	-61.8564	-62.5965
-61.6403	-61.4405	-61.7914	-61.8344	-64.6534
-61.9316	-61.8813	-62.0312	-62.0754	-64.6483
-62.1504	-62.3157	-61.7884	-62.0316	-64.7908
-61.8605	-61.9507	-61.9412	-62.1469	-65.5043
-61.4781	-61.9924	-62.2334	-62.0834	-65.6922
-61.7191	-62.0918	-61.8785	-62.1618	-64.926
-62.0513	-61.5913	-61.8396	-62.3403	-64.4369
-61.6945	-61.7537	-61.9546	-62.1021	-65.4743
-61.7734	-62.3123	-61.9954	-62.1118	-64.3069
-61.8935	-61.95	-62.075	-62.2375	-62.4282
-61.6748	-62.2524	-62.0366	-62.4258	-62.6641
-61.8391	-62.2165	-62.0195	-62.0933	-65.2803
-61.7393	-61.6235	-62.2629	-62.2096	-64.1329
-61.7722	-62.0289	-61.5551	-62.0975	-65.2188
-62.0531	-62.0785	-62.0418	-62.2751	-63.0302
-62.3249	-62.2216	-61.873	-61.8356	-64.3363
-62.1085	-61.5145	-61.8732	-62.4341	-64.4156
-61.5505	-61.5919	-61.5621	-62.3138	-62.3887
-62.2037	-62.3236	-62.2511	-62.0947	-64.5517
-61.9685	-62.1127	-62.3147	-62.3262	-63.4952
-61.4962	-62.0849	-61.6544	-62.2099	-62.4796
-62.2847	-62.1742	-62.0961	-61.9796	-64.1199
-61.6443	-61.8942	-62.4061	-61.9444	-62.9413
-62.1094	-62.1002	-61.8095	-62.1585	-62.7329
-61.9015	-61.952	-61.5365	-62.3722	-63.1396
-61.8889	-61.8743	-62.1572	-62.3976	-62.8136
-61.7559	-61.9489	-62.3204	-62.4066	-62.8988
-61.7038	-61.9863	-61.7272	-62.2168	-62.608
-62.0748	-62.2991	-61.7607	-62.1405	-64.5596
-61.5747	-61.5022	-62.1802	-61.8802	-63.2181
-62.0148	-61.6454	-62.0131	-62.132	-64.2578
-62.3486	-61.8945	-61.8345	-61.8619	-64.7978
-61.5386	-62.3561	-62.0094	-62.2721	-63.9344
-61.5788	-61.8211	-61.6118	-61.9997	-64.1856
-62.2027	-61.8757	-62.1054	-62.4604	-63.9667
-61.7118	-62.1159	-62.2405	-62.255	-62.7052
-61.9348	-62.2225	-62.1581	-62.2631	-64.029
-61.6864	-62.1203	-61.8282	-61.8911	-65.374
-62.0635	-62.0618	-61.9823	-62.1177	-65.2871
-61.7885	-61.7474	-62.1319	-62.319	-63.1783
-61.5247	-62.1126	-61.6448	-62.065	-63.1498
-62.3083	-62.2248	-61.6545	-62.3183	-64.3488
-62.119	-61.635	-62.0239	-62.2078	-64.4829
-61.9487	-61.7787	-61.7953	-62.2857	-63.8074
-62.1735	-61.6332	-62.0476	-61.9858	-63.1719
-62.2129	-61.5774	-61.8803	-62.2484	-65.5419
-62.1512	-61.4254	-62.2516	-62.3128	-62.5916
-61.6318	-61.4094	-62.3434	-62.1124	-62.8258
-62.107	-62.1327	-62.1831	-62.3027	-62.7982
-62.0854	-62.1566	-61.7427	-62.0065	-62.8516
-62.0706	-61.6366	-62.3743	-62.0929	-64.6047
-61.4585	-61.914	-61.5806	-62.1134	-64.4103
-61.8639	-61.5279	-62.1072	-62.1362	-62.4579
-61.674	-61.53	-62.1797	-62.1303	-65.5482
-61.6915	-61.574	-62.2553	-61.9889	-64.9766
-61.7661	-61.3612	-62.2475	-62.064	-64.8502
-62.0423	-62.0335	-61.6275	-62.3068	-62.4664
-62.0565	-61.4978	-62.4039	-62.3267	-65.3043
-62.1104	-61.727	-62.0281	-62.2298	-65.6231
-61.9149	-61.8775	-61.7645	-62.1899	-65.6354
-62.3283	-61.6661	-61.7473	-61.9905	-65.1719
-61.8946	-61.5388	-62.2925	-62.0544	-65.1096
-62.0694	-61.9303	-62.1994	-62.2909	-64.1708
-61.6585	-61.3028	-62.2353	-61.9158	-62.8593
-61.7026	-61.5613	-62.3014	-62.3561	-63.6818
-62.0012	-61.5454	-61.9208	-62.4636	-62.8926
-61.4879	-61.22	-61.9918	-62.1491	-62.4762
-61.836	-62.0749	-61.6932	-62.3919	-65.4797
-62.2628	-61.8543	-62.144	-61.9717	-63.3776
-62.2755	-61.3903	-61.6153	-62.2049	-63.4194
-61.8749	-62.0694	-62.1137	-62.0338	-63.4866
-61.9729	-61.2865	-61.824	-62.1456	-63.8242
-61.9986	-61.4083	-62.1693	-61.9402	-64.573
-62.1614	-61.7112	-62.1485	-62.1589	-62.4871
-61.9071	-61.1718	-61.9755	-62.1476	-65.1462
-61.6494	-61.9	-62.0427	-62.3125	-64.1405
-62.2298	-61.9582	-61.7687	-61.9641	-65.2507
-61.8073	-61.2532	-62.3313	-62.293	-63.6
-61.8618	-61.9336	-62.2002	-62.0275	-63.8141
-61.5176	-61.3567	-62.2368	-61.8965	-62.4044
-61.9377	-61.3804	-62.2487	-62.0968	-62.8883
-61.9528	-61.9795	-62.1533	-62.256	-64.6548
-62.273	-61.7295	-62.3754	-62.0485	-63.4484
-61.7611	-61.3312	-61.7997	-62.2925	-65.3398
-62.3357	-61.9299	-62.0707	-62.4908	-62.6548
-62.2021	-61.6037	-62.2528	-61.8953	-65.8093
-61.8298	-62.1801	-61.7497	-61.8942	-64.2313
-61.9312	-61.868	-62.3754	-62.4974	-64.6491
-62.087	-62.0131	-61.6799	-61.9882	-65.6873
-62.12	-61.8227	-62.0365	-62.0206	-63.3621
-62.0338	-61.7022	-62.3206	-62.3202	-63.7988
-61.6043	-61.6143	-62.2531	-62.2317	-63.8477
-61.6924	-61.7678	-61.6739	-62.1583	-64.9718
-61.4731	-61.3924	-61.6623	-62.4098	-65.2857
-62.2565	-61.7705	-62.1959	-62.3458	-62.6541
-62.0403	-61.4724	-62.0466	-62.0088	-62.8611
-61.9875	-61.1037	-61.8592	-62.2069	-63.7025
-62.1791	-61.7547	-62.3374	-62.2246	-62.4738
-61.9401	-61.8576	-61.6938	-62.0819	-64.1064
-61.7267	-61.5692	-61.6315	-62.2422	-63.5276
-62.1611	-61.2797	-62.4188	-62.2103	-62.822
-62.1223	-61.9224	-62.1536	-62.0066	-63.09
-62.2142	-61.5944	-61.7082	-62.4729	-65.299
-62.1637	-61.5165	-62.0615	-62.404	-64.6667
-61.9258	-61.343	-62.1782	-62.3662	-63.9225
-62.1718	-61.5188	-62.0645	-62.0409	-65.4505
-62.0969	-61.8922	-61.7826	-62.2647	-62.6977
-61.924	-61.5874	-62.105	-62.2824	-64.8452
-61.6216	-62.0982	-61.7747	-62.4072	-64.8764
-61.6741	-61.7726	-61.974	-62.1628	-64.2128
-61.6261	-61.4403	-61.6865	-62.1457	-63.0047
-61.7109	-61.6196	-62.2335	-62.213	-64.3345
-62.2137	-61.2015	-62.1852	-62.0993	-63.4038
-61.6782	-61.4632	-61.7932	-62.0535	-62.6791
-61.9887	-61.7556	-61.8477	-62.4203	-63.0719
-62.0624	-61.5034	-61.9798	-62.3177	-65.2639
-61.5716	-61.9601	-61.6171	-62.1367	-62.616
-61.7018	-61.513	-61.769	-62.4696	-63.0518
-61.8168	-61.5318	-62.1215	-62.0679	-62.5246
-62.1767	-61.6535	-61.9243	-62.14	-63.7681
-61.8223	-61.1678	-62.337	-62.2771	-62.3243
-61.9741	-61.6245	-62.0662	-62.0391	-65.4309
-62.2978	-62.1201	-62.0741	-62.3317	-62.8942
-61.8336	-61.4797	-61.9614	-62.1379	-62.7221
-62.0924	-62.0047	-62.0635	-62.3774	-63.275
-61.9377	-62.0114	-61.7707	-62.4055	-63.9109
-61.8754	-61.1135	-61.8455	-62.0428	-62.6591
-61.846	-61.4146	-61.7113	-62.3952	-65.6732
-62.1046	-61.3788	-62.2507	-62.0945	-63.6074
-61.9023	-61.6603	-61.7654	-62.0713	-63.2405
-62.3285	-61.4013	-62.3462	-62.0953	-62.6141
-61.8464	-62.0142	-61.8994	-62.5468	-63.367
-62.0697	-61.8557	-62.0673	-62.0213	-62.3773
-62.1651	-61.3796	-62.0315	-62.0628	-64.1746
-61.9646	-61.9472	-62.0376	-62.2352	-64.8049
-62.0638	-62.0177	-61.7762	-62.3366	-64.3882
-61.9461	-62.1054	-61.9026	-62.305	-62.5881
-61.8757	-61.8587	-62.2808	-62.1885	-62.4045
-61.6622	-61.5189	-61.9366	-62.1218	-65.0176
-62.2214	-61.5378	-61.5812	-62.1207	-65.3308
-62.0133	-61.7718	-61.9432	-62.1457	-64.0536
-62.0915	-62.1052	-61.858	-62.094	-62.7766
-61.5986	-61.3633	-61.898	-62.1149	-65.058
-61.8098	-61.6857	-61.804	-62.2498	-63.4734
-62.0149	-61.6537	-62.3804	-62.3435	-63.3832
-62.1298	-62.0148	-62.0453	-62.1045	-64.7846
-61.6437	-61.197	-62.1478	-62.246	-62.4357
-61.8713	-61.5378	-61.944	-62.2954	-62.4454
-61.7144	-61.7667	-61.6651	-62.2327	-64.5149
-61.9413	-61.3967	-62.075	-62.3136	-64.4502
-62.3045	-61.8728	-61.8271	-62.3056	-63.996
-62.2214	-61.3233	-61.7476	-62.2156	-64.7275
-61.8001	-61.8296	-61.904	-62.0689	-64.7764
-61.7549	-61.9398	-62.3443	-62.4787	-64.8418
-62.1075	-61.9036	-61.6304	-62.363	-63.2391
-61.649	-61.5683	-61.9421	-62.3649	-64.7257
-61.7081	-61.4661	-61.7413	-62.0344	-64.0697
-62.0937	-61.8057	-61.9861	-62.0394	-63.7677
-61.907	-61.7679	-62.2125	-62.1399	-62.4602
-61.8316	-61.9273	-62.4235	-62.1015	-64.8693
-62.1916	-61.6622	-61.7223	-62.0396	-63.5645
-61.6561	-61.3421	-62.1968	-62.3647	-64.3398
-61.6574	-61.6727	-62.4236	-62.2368	-64.7356
-61.6411	-62.195	-61.8034	-62.1885	-62.7311
-62.1815	-61.9079	-61.9127	-62.3054	-62.5965
-61.8286	-61.8555	-61.8941	-62.4245	-64.0765
-62.1775	-61.3886	-62.4988	-62.1063	-64.0426
-61.8698	-61.5593	-61.8237	-62.0149	-65.2485
-62.0845	-61.6767	-61.7047	-62.0887	-64.9973
-62.0928	-61.8318	-62.215	-62.5566	-64.933
-61.6653	-61.4977	-62.2974	-62.3664	-62.3944
-61.931	-61.4994	-62.1655	-62.129	-62.5905
-61.8394	-61.7169	-62.1313	-62.0146	-62.6444
-61.7526	-62.1512	-61.8086	-62.4296	-64.9318
-61.6746	-61.3332	-61.8049	-62.4156	-65.5569
-62.0163	-61.7514	-61.7719	-62.3768	-64.6323
-62.0429	-61.665	-62.0995	-62.1527	-62.5804
-61.7319	-61.5076	-61.7765	-62.3857	-64.7982
-61.9614	-61.3039	-62.1517	-62.1139	-62.7196
-61.6342	-61.3712	-62.0271	-62.2585	-62.6219
-62.3174	-62.0975	-61.82	-62.4534	-64.5472
-61.971	-61.3771	-61.9518	-62.4192	-63.4724
-61.796	-61.4772	-61.6989	-61.9316	-64.435
-62.3238	-61.636	-61.6918	-62.1511	-64.9207
-62.2352	-61.984	-62.17	-62.2318	-64.3176
-61.7436	-61.5288	-61.8455	-62.3125	-64.7314
-62.4107	-62.2261	-61.741	-62.195	-63.1178
-61.9644	-61.8991	-62.0188	-62.1726	-64.8403
-61.5621	-61.5122	-62.1735	-62.2221	-65.4919
-62.1945	-61.5714	-61.6552	-62.2062	-65.263
-61.7946	-62.2095	-62.1023	-62.072	-62.6365
-62.0285	-61.4786	-62.433	-62.3363	-63.4161
-61.9305	-61.8543	-62.2195	-62.4164	-63.5496
-62.245	-62.0386	-62.0949	-62.3363	-64.6683
-61.8637	-62.1642	-62.0515	-62.1106	-64.2116
-61.5543	-61.2785	-61.8622	-62.5052	-64.9643
-62.0948	-61.7217	-62.1384	-62.2206	-63.5752
-61.7958	-61.4085	-61.7521	-62.2082	-62.9571
-61.6983	-61.7261	-62.0363	-62.2069	-62.5464
-61.648	-61.7528	-62.1148	-62.5082	-64.9993
-62.0256	-61.8933	-61.7131	-62.0528	-62.8945
-61.8891	-62.089	-61.6006	-62.236	-63.5222
-61.9342	-61.4285	-61.7566	-61.9195	-64.272
-62.3261	-61.9387	-61.9447	-62.3461	-63.036
-62.2318	-61.9719	-62.2233	-62.06	-64.4256
-61.631	-61.7474	-61.6608	-62.3336	-63.9776
-62.1508	-61.6961	-62.2237	-62.3528	-62.8013
-62.4275	-61.8912	-61.9145	-62.2554	-64.8754
-61.568	-62.1752	-62.0033	-62.3193	-62.6249
-61.6422	-61.523	-62.1726	-61.9158	-63.3835
-62.2649	-61.4539	-62.3188	-62.3987	-63.0342
-61.9774	-61.6551	-62.1432	-62.3006	-64.0124
-62.1778	-61.5645	-62.4361	-61.9967	-62.6546
-62.0226	-61.7932	-61.7638	-62.4536	-63.6739
-62.4226	-61.8697	-61.7094	-61.9584	-62.5174
-61.8018	-61.3152	-62.3156	-62.1015	-62.6957
-62.0806	-61.5628	-62.3569	-62.1157	-65.0424
-61.6392	-61.9063	-61.8512	-62.3677	-63.2206
-61.898	-62.1412	-61.8524	-62.0678	-64.2935
-62.1464	-62.1347	-61.6872	-62.2969	-65.6946
-61.9245	-61.5361	-61.8414	-62.1056	-63.7364
-62.1748	-62.1792	-62.0178	-62.2831	-64.5757
-62.294	-61.8911	-61.8244	-61.8447	-64.92
-62.1364	-61.6526	-62.328	-62.349	-63.8302
-62.0343	-61.7584	-61.7756	-62.4079	-64.4722
-62.4126	-61.9376	-62.3346	-62.1673	-62.5648
-62.2854	-61.9211	-61.7474	-62.1594	-65.5889
-61.9799	-62.1799	-62.3392	-62.339	-62.9853
-61.9228	-61.5992	-62.1019	-62.4413	-63.1025
-61.9915	-61.6056	-62.3216	-62.4618	-64.9617
-62.3103	-61.9772	-62.1578	-61.9304	-64.0819
-61.9478	-61.4684	-61.8505	-62.1362	-64.9574
-61.5111	-61.4756	-62.1476	-62.3976	-63.5177
-62.1727	-62.0222	-61.9301	-62.2044	-63.1566
-62.2181	-61.4004	-62.152	-62.213	-62.4676
-61.9113	-61.609	-62.2461	-62.2555	-64.5335
-61.9068	-62.1957	-61.7563	-62.2813	-63.633
-62.1267	-61.9273	-61.8269	-62.3575	-63.8648
-62.2116	-61.384	-61.8476	-62.3792	-64.4408
-62.2251	-61.7179	-62.0379	-62.2754	-62.4222
-62.1137	-61.7608	-61.9203	-62.1076	-63.2422
-62.2603	-62.1595	-61.813	-62.0092	-64.9704
-62.0093	-61.5997	-61.8008	-62.0203	-64.7707
-62.1465	-61.6568	-62.267	-62.1332	-62.6489
-61.5885	-61.3309	-62.0614	-62.2936	-62.6349
-61.5986	-61.6558	-62.0212	-62.2564	-62.627
-61.7515	-61.9811	-61.7903	-62.3102	-62.3663
-62.1534	-62.0499	-62.1853	-62.316	-63.6419
-61.7689	-61.751	-61.6545	-62.336	-64.4096
-61.6489	-61.7344	-62.3306	-62.4635	-64.7673
-61.8579	-61.9398	-61.8057	-62.0182	-64.1698
-61.5928	-61.6427	-61.7749	-62.5895	-62.5921
-62.1583	-61.6771	-62.0746	-62.0283	-64.422
-61.9434	-61.4085	-61.8147	-62.012	-62.6835
-62.1336	-62.0959	-61.6739	-62.4394	-62.8021
-62.1706	-61.9701	-61.7986	-62.1882	-62.5875
-62.0487	-62.0831	-62.3096	-62.3951	-62.5533
-62.3189	-61.849	-61.8655	-62.4955	-62.7965
-62.2782	-61.849	-62.3619	-62.0916	-63.0156
-61.8886	-61.8812	-62.0205	-62.2387	-63.3097
-62.3579	-61.7562	-62.3352	-62.2091	-63.2134
-61.9742	-62.2221	-62.0822	-61.9906	-63.0583
-62.0252	-61.8938	-61.8294	-62.4083	-63.0505
-62.2656	-61.8306	-62.0468	-62.1482	-65.2569
-62.2419	-61.6001	-62.0228	-62.3692	-64.8256
-61.9575	-62.1165	-62.1779	-62.0491	-64.0978
-61.7113	-62.0742	-62.2732	-62.2179	-62.8828
-62.2304	-61.5782	-62.1794	-61.9743	-62.9778
-61.8789	-61.7294	-61.9641	-62.3751	-62.4534
-62.1229	-61.8618	-62.2746	-62.2609	-65.4882
-61.8126	-61.8211	-62.243	-62.2023	-64.6484
-62.3447	-61.5721	-62.4119	-62.2855	-64.324
-62.0386	-61.9642	-61.8846	-62.2652	-63.234
-62.0354	-61.4855	-61.8514	-62.3732	-62.9121
-61.7841	-61.4798	-62.1887	-62.2818	-64.3273
-62.4031	-61.6487	-61.9466	-62.2183	-65.6796
-62.3607	-61.7263	-62.4825	-61.9993	-62.804
-62.2848	-61.6644	-61.7978	-62.1456	-63.166
-62.1242	-61.8202	-62.2537	-62.1723	-63.6136
-62.3029	-61.6911	-62.0754	-62.1991	-62.5333
-62.111	-61.686	-62.1829	-62.2458	-64.6021
-62.1465	-61.5848	-62.2481	-62.5501	-63.6328
-61.6353	-61.5621	-61.9593	-62.0129	-65.6941
-62.1798	-61.8239	-62.2204	-62.362	-63.6011
-62.2234	-61.6064	-62.1353	-62.3746	-64.4781
-61.7458	-61.4988	-62.2664	-62.4036	-62.7182
-62.3025	-61.4221	-62.2213	-62.1219	-63.6534
-62.1683	-62.0356	-61.8654	-62.37	-62.7414
-62.0165	-61.672	-62.2024	-62.3927	-64.8884
-61.6347	-61.9494	-62.1296	-62.1875	-65.3093
-61.7955	-61.9874	-62.3909	-62.1723	-63.3314
-62.2216	-61.9766	-61.8684	-62.1256	-64.7331
-61.9	-61.7987	-61.9378	-62.2271	-63.1986
-62.0134	-62.2731	-62.4395	-62.0356	-64.1053
-62.2239	-62.1228	-61.9488	-62.2597	-65.1442
-61.5806	-61.7726	-62.2131	-62.4958	-64.2727
-61.9218	-62.1297	-62.3127	-62.3557	-63.5257
-61.6106	-61.4576	-61.9404	-62.2718	-63.2161
-62.2909	-61.4444	-62.2099	-62.2368	-63.8367
-62.1133	-62.1031	-62.0283	-62.3746	-63.7336
-62.1337	-61.9887	-61.8141	-62.1379	-63.3927
-61.9333	-61.6901	-62.1364	-62.1253	-64.2632
-62.1885	-61.8534	-62.4319	-62.3829	-64.7084
-61.9097	-61.7351	-61.7351	-62.386	-63.6461
-61.7324	-61.9445	-61.9989	-62.3716	-63.7256
-61.8599	-61.465	-62.0462	-62.4356	-62.5556
-62.0297	-62.157	-62.0638	-62.4134	-62.3323
-62.311	-62.1139	-61.9155	-62.2102	-63.2159
-62.1569	-61.915	-62.4089	-62.3023	-63.2481
-61.715	-61.3836	-61.8889	-62.2172	-64.5604
-62.1501	-61.746	-62.2374	-62.2196	-65.445
-61.8748	-61.4735	-61.9629	-62.1796	-65.3721
-62.0943	-61.6017	-62.1451	-62.4935	-63.9171
-61.6246	-62.1281	-62.0925	-62.3547	-63.0141
-61.9357	-61.8236	-62.2938	-62.2818	-64.8451
-62.2617	-61.6355	-61.8604	-62.1926	-64.861
-62.2687	-62.0554	-62.3823	-62.4708	-64.6703
-62.2692	-61.4235	-62.3803	-62.2574	-64.8072
-62.0348	-61.9376	-61.9563	-62.2371	-62.5821
-61.6903	-61.5118	-61.9866	-62.452	-64.4673
-62.1096	-61.3921	-61.7128	-62.4786	-63.9668
-61.7889	-62.0723	-62.0581	-62.3113	-62.8861
-62.0589	-62.0946	-61.9923	-61.9545	-62.4956
-61.7968	-61.4608	-62.1696	-62.5456	-65.1773
-61.9044	-61.834	-62.5409	-62.565	-62.7278
-62.0046	-61.76	-61.8886	-62.1606	-62.7498
-62.2933	-61.4907	-62.1264	-62.1937	-64.6028
-62.0884	-62.0349	-62.2559	-62.5857	-65.2301
-61.9893	-62.0218	-62.2181	-62.4238	-63.9944
-61.5958	-61.687	-62.1305	-62.0958	-64.6661
-62.2292	-61.6396	-62.0016	-62.3829	-62.6848
-61.5336	-62.2208	-61.9841	-62.4888	-65.5609
-62.1295	-62.2301	-62.1321	-62.4009	-64.1406
-62.0236	-61.8951	-62.239	-62.2619	-64.4611
-61.7131	-61.6534	-62.5064	-62.4486	-62.4045
-61.8385	-61.5643	-62.4226	-62.1002	-64.9374
-62.2465	-61.9781	-62.146	-62.4104	-64.666
-61.5555	-62.159	-61.8745	-62.0963	-62.6618
-62.1561	-61.8559	-62.4787	-61.9623	-63.9299
-62.2803	-61.3329	-61.9728	-62.0022	-63.2766
-61.8549	-62.1121	-62.1672	-62.5592	-64.2536
-62.2173	-61.9226	-62.2694	-62.0803	-63.5587
-62.1513	-61.4892	-61.9535	-62.2584	-63.5523
-61.9805	-61.4278	-61.7446	-62.224	-62.9621
-62.2916	-62.2751	-62.2519	-62.1505	-63.0654
-62.3976	-61.4345	-62.5526	-62.4911	-62.2277
-61.878	-61.7957	-62.2105	-62.2371	-65.4903
-61.937	-61.8592	-62.2023	-62.368	-64.4031
-62.322	-62.2965	-62.5889	-62.4557	-65.3614
-61.6354	-61.9283	-62.0276	-62.3928	-62.9028
-61.5626	-61.5493	-62.2504	-62.529	-65.3219
-62.4544	-62.3505	-62.2883	-62.1542	-64.8874
-61.9233	-61.4623	-62.2804	-62.1819	-64.2976
-62.1645	-61.5173	-62.2362	-62.4118	-63.669
-62.1058	-61.802	-62.05	-62.4	-63.0423
-61.7167	-61.9255	-62.0313	-62.2129	-64.8988
-61.8759	-61.693	-61.9917	-62.2928	-63.0043
-61.684	-61.7249	-62.0815	-62.2949	-62.4081
-61.9611	-62.1084	-61.6743	-62.1868	-64.9202
-61.7627	-62.2298	-61.9092	-62.3882	-64.5263
-62.1045	-61.5185	-62.0427	-62.4982	-64.5829
-62.048	-61.4177	-61.8911	-62.3316	-64.4575
-61.6183	-62.2339	-61.9254	-62.3782	-63.7522
-62.2715	-61.406	-62.0526	-62.2722	-63.5307
-61.8013	-61.4446	-62.4421	-62.416	-65.0882
-61.8649	-62.227	-62.1261	-62.0688	-63.3713
-61.871	-61.6757	-61.882	-62.5861	-64.8923
-61.7318	-61.6058	-62.4141	-62.1724	-64.8999
-61.8523	-61.7622	-62.4235	-62.3431	-65.2125
-61.8756	-61.5196	-62.2846	-62.3553	-63.8944
-61.5933	-62.0816	-61.6733	-62.1745	-64.404
-61.7051	-62.024	-62.0546	-62.1807	-65.584
-62.064	-62.045	-61.9491	-62.1878	-63.7447
-61.9283	-61.5962	-62.1272	-62.2048	-62.3329
-61.8682	-61.558	-62.0285	-62.465	-65.1669
-62.2026	-61.6925	-61.877	-62.4275	-64.4201
-62.025	-62.0444	-61.9281	-62.4498	-63.3771
-61.9798	-62.2782	-62.19	-62.2169	-65.6147
-62.1253	-61.4797	-62.339	-62.2399	-63.1425
-62.1621	-62.0105	-62.1061	-62.395	-64.4303
-61.7929	-61.8351	-62.0609	-62.1819	-64.2358
-62.0887	-62.2286	-62.1129	-62.4313	-63.5497
-61.9466	-62.2485	-61.8618	-62.5489	-62.7375
-61.9398	-61.6056	-62.4274	-62.2958	-62.1827
-62.0232	-61.5511	-61.9405	-62.204	-63.5729
-62.0191	-62.2644	-61.7951	-62.4196	-62.851
-61.8664	-62.2341	-62.3545	-61.9946	-64.6192
-62.0437	-62.0168	-62.2805	-62.1724	-63.3367
-62.0597	-62.1263	-62.6141	-62.0706	-65.1121
-61.6866	-61.7828	-61.7161	-61.9884	-64.743
-62.0291	-61.6472	-61.9574	-62.4683	-64.0564
-61.7543	-62.1344	-61.9991	-62.0318	-62.7035
-61.6581	-61.5822	-62.0254	-62.2624	-65.5105
-61.7523	-61.7723	-62.4974	-62.2027	-63.0687
-62.0429	-61.6561	-61.8039	-62.0876	-65.2062
-62.1287	-62.0994	-62.4437	-62.232	-62.8952
-61.8316	-61.4974	-62.416	-62.1479	-63.4406
-61.7171	-61.99	-61.9166	-62.0741	-62.3967
-61.8096	-61.7638	-61.6863	-62.3466	-64.2307
-61.972	-61.647	-62.5603	-62.0253	-62.747
-62.0462	-62.1832	-62.2232	-62.2689	-62.3728
-62.2105	-61.5395	-62.1301	-62.2302	-64.4839
-62.4638	-62	-61.8658	-62.3816	-63.1961
-62.3132	-61.8317	-62.31	-62.4282	-64.3954
-61.6339	-61.8578	-61.6938	-62.125	-63.476
-62.08	-61.5459	-61.9155	-62.2792	-64.1869
-62.4196	-62.0487	-62.0883	-62.6317	-62.0795
-62.0246	-61.9543	-61.8188	-62.1396	-65.2538
-61.5951	-61.7147	-62.1199	-62.2678	-64.9077
-62.042	-61.8959	-61.8954	-62.2046	-64.6249
-62.2152	-61.6292	-62.2044	-62.4735	-64.7922
-62.3275	-62.0742	-62.3219	-62.4346	-63.4431
-61.5791	-61.7108	-62.2079	-62.5571	-64.2466
-62.0281	-61.558	-62.5918	-62.1996	-64.0091
-62.2731	-61.9157	-62.2495	-62.2436	-63.7908
-62.3091	-61.5592	-62.0544	-62.3458	-63.0097
-62.0348	-61.513	-62.4385	-62.4317	-63.0114
-62.0108	-61.5726	-62.3087	-62.0279	-63.5844
-62.2518	-61.5321	-61.8318	-62.1539	-62.755
-61.8115	-61.8513	-62.1379	-62.0161	-64.7625
-61.9211	-62.2228	-61.8653	-62.5148	-65.5132
-62.0867	-61.8489	-62.1441	-62.1169	-62.1385
-61.7153	-61.4481	-61.8187	-62.0004	-63.7475
-62.2811	-61.9647	-61.9955	-62.2382	-62.3038
-61.9794	-61.681	-61.998	-62.2968	-64.913
-61.8223	-61.5442	-62.0814	-62.2919	-65.4276
-61.8591	-62.1342	-62.5316	-62.261	-62.1433
-61.9365	-62.0904	-61.9845	-62.5005	-65.257
-62.0842	-61.9325	-62.0789	-62.1207	-62.1284
-61.6218	-61.6728	-62.3706	-62.4938	-64.2231
-62.4465	-61.9695	-61.8151	-62.0725	-64.7549
-61.7197	-62.1227	-62.1053	-62.1464	-63.836
-62.0384	-61.3255	-62.1437	-62.5322	-64.9761
-61.7196	-61.8662	-61.8883	-62.4109	-65.1822
-61.9447	-61.781	-61.9807	-62.368	-64.0564
-61.9653	-61.4176	-61.7078	-62.3884	-62.6002
-61.8979	-62.2325	-62.4017	-62.532	-62.7211
-62.012	-61.938	-62.526	-62.3436	-62.6296
-62.3507	-61.5749	-62.0258	-62.0551	-62.1182
-62.1397	-62.0437	-62.4383	-62.1818	-62.3413
-61.815	-61.7749	-62.3011	-61.9685	-64.1495
-62.3685	-61.4566	-62.0328	-62.4128	-65.162
-61.9346	-61.5901	-62.161	-62.4571	-63.2202
-62.1949	-62.0046	-62.0411	-62.2765	-63.2574
-61.7084	-61.633	-62.4611	-62.1091	-65.4111
-61.7101	-62.1415	-62.064	-62.2578	-65.1504
-61.8415	-62.124	-61.8881	-62.0828	-64.3875
-61.8835	-61.6566	-61.9394	-62.1598	-65.2645
-62.1389	-61.7701	-62.2036	-62.3787	-64.7602
-61.8305	-62.1532	-62.1336	-62.2963	-63.0665
-62.2309	-61.5605	-62.4153	-62.412	-64.37
-62.321	-61.4519	-62.4159	-62.5172	-62.7806
-61.574	-62.1526	-62.2285	-62.0329	-63.0181
-62.3887	-62.3354	-62.3779	-62.2501	-64.3681
-61.9385	-61.9483	-61.8574	-62.5783	-63.7832
-61.6821	-62.238	-62.0524	-62.2808	-63.5092
-61.7401	-61.5543	-62.321	-62.4741	-64.0081
-61.7864	-61.7286	-62.3858	-62.386	-64.6093
-62.0603	-62.0667	-62.23	-62.469	-63.974
-61.8974	-61.4291	-61.9608	-62.0089	-63.834
-61.8048	-62.2324	-62.2249	-62.5052	-64.0682
-61.8241	-61.8787	-62.3116	-62.3504	-63.6971
-62.1207	-61.6114	-62.014	-62.3624	-62.3494
-62.3669	-61.7939	-62.2379	-62.0505	-64.44
-61.8767	-61.7533	-61.7468	-62.1889	-65.3234
-61.7974	-62.1152	-62.1907	-62.1921	-63.2514
-61.7443	-61.8059	-61.977	-62.0434	-65.2382
-62.1181	-62.0704	-62.0802	-62.0823	-63.1927
-61.6052	-61.4876	-62.4764	-62.4	-65.012
-61.898	-62.0941	-62.1245	-62.2697	-63.4392
-62.15	-61.9056	-61.7907	-62.3125	-63.5155
-62.1297	-61.3803	-62.1909	-62.3299	-62.6901
-61.9646	-61.5267	-62.2388	-62.3242	-62.3748
-62.0962	-61.8064	-61.9138	-62.2503	-63.1259
-62.3419	-61.718	-62.1648	-61.9668	-64.3676
-62.1889	-61.866	-62.1407	-62.1791	-64.7202
-61.8079	-62.1754	-61.9257	-62.34	-64.4147
-62.3279	-61.9781	-62.3505	-62.0409	-61.9174
-62.1204	-62.0591	-62.3581	-62.1816	-64.9589
-61.8521	-62.0442	-61.8537	-62.2164	-65.0708
-61.8663	-61.6293	-62.4698	-62.364	-64.6161
-62.0816	-62.325	-62.1813	-62.1223	-62.2124
-61.5734	-62.1252	-62.3248	-62.334	-63.1465
-61.7741	-62.1034	-61.8637	-62.5652	-64.3563
-62.2423	-62.3207	-61.8293	-62.4716	-64.6004
-62.1842	-61.6718	-61.8077	-62.1273	-62.6818
-62.1129	-61.9818	-62.2867	-62.1399	-62.9891
-62.0656	-61.8289	-62.4312	-62.4522	-64.2491
-62.2716	-62.0245	-62.2069	-62.6084	-63.5172
-62.2255	-61.8632	-62.3829	-62.1382	-64.2059
-61.8008	-62.3834	-62.0671	-62.1033	-62.785
-62.0521	-62.2539	-62.4951	-62.0339	-62.5511
-62.3397	-61.6413	-61.8282	-62.357	-64.9441
-62.0178	-61.6372	-62.1395	-62.3258	-64.5706
-61.8296	-61.8585	-62.0684	-62.334	-65.1762
-62.0549	-62.0129	-62.1752	-62.2712	-62.4973
-61.6978	-62.3442	-61.9368	-62.4021	-62.5379
-62.1812	-62.1079	-62.5395	-62.2849	-62.3144
-62.3102	-61.4436	-62.1136	-62.2648	-63.7151
-62.0275	-62.1912	-62.2271	-62.1737	-62.5449
-62.0946	-61.5026	-61.9992	-62.0884	-65.1078
-61.963	-61.6401	-61.8508	-62.2258	-62.3449
-61.9376	-61.9742	-61.8743	-62.5247	-62.0349
-61.7613	-62.2537	-62.1199	-62.3776	-63.978
-61.9371	-61.5646	-62.1133	-62.5185	-64.653
-62.1707	-61.5419	-61.9297	-62.2402	-63.0436
-62.3569	-61.9083	-62.3049	-62.3668	-62.7108
-62.2738	-61.6473	-62.4842	-62.1523	-63.1671
-62.166	-62.0623	-62.4084	-62.414	-62.6027
-62.1639	-62.0865	-62.1767	-62.1945	-63.8163
-61.952	-62.1997	-61.846	-62.3452	-65.0799
-62.259	-61.8688	-62.1342	-62.3949	-64.0981
-62.3489	-61.6868	-61.8644	-62.0164	-62.4449
-62.4794	-61.9237	-61.7911	-62.4649	-63.3139
-62.1149	-61.562	-61.9225	-62.5362	-62.1316
-61.7494	-62.033	-62.1929	-62.2365	-63.8482
-61.9193	-61.5604	-62.0924	-62.4424	-63.5161
-62.1203	-61.5938	-62.1513	-62.5944	-65.3603
-61.8918	-61.9742	-62.3349	-62.2438	-64.8822
-62.0669	-61.8055	-61.9226	-62.1379	-63.6387
-61.7111	-61.5075	-61.9711	-62.528	-64.9754
-61.9693	-61.9301	-62.2199	-62.3657	-62.5379
-62.0844	-61.4938	-62.3673	-62.2762	-63.311
-62.2044	-61.6744	-62.4011	-61.953	-65.0561
-62.2872	-62.3659	-61.8358	-62.2454	-65.2457
-61.6594	-62.0838	-62.3483	-62.2959	-64.4826
-61.7898	-61.9523	-62.1705	-62.5839	-63.999
-61.7081	-62.1536	-62.441	-62.0929	-63.2128
-62.0645	-61.4909	-62.2337	-62.3481	-65.2773
-62.2256	-61.5622	-61.8183	-62.2135	-62.3107
-62.3556	-61.6487	-62.2797	-62.1591	-64.4778
-62.2509	-61.6479	-62.0997	-62.1692	-64.2525
-61.8271	-61.4872	-61.9458	-62.2215	-64.7021
-62.0295	-61.5166	-62.2501	-62.102	-63.3083
-62.0735	-62.2879	-62.218	-62.2141	-64.6385
-61.876	-61.459	-62.2455	-62.3794	-64.8362
-61.9682	-62.137	-61.902	-62.4216	-62.9869
-61.7365	-62.0993	-62.3234	-62.4334	-63.8981
-61.9578	-61.9198	-61.9274	-62.3228	-65.3612
-61.8784	-61.5239	-62.3293	-62.5159	-63.7316
-62.2421	-61.8029	-62.0965	-62.1899	-63.1378
-62.0185	-61.8147	-62.1444	-62.1442	-64.1913
-62.0659	-61.8196	-62.6351	-62.5976	-63.1175
-62.2985	-62.0805	-62.301	-62.152	-64.5349
-61.674	-61.6312	-62.0726	-62.6431	-63.486
-62.0885	-61.3839	-61.7259	-62.2292	-63.6616
-62.0857	-61.709	-62.2648	-62.0892	-64.2604
-61.9541	-61.6306	-62.1546	-62.4177	-65.3713
-61.781	-61.9644	-61.8305	-62.1782	-63.0977
-61.6972	-61.4787	-61.8876	-62.3056	-64.7497
-62.2232	-62.3779	-62.2945	-62.1967	-64.5384
-61.9819	-62.0069	-61.7496	-62.1925	-65.3716
-61.8492	-61.5816	-62.1718	-62.585	-62.1147
-61.4623	-61.8877	-61.8093	-62.0992	-63.1356
-61.5945	-61.8696	-62.1598	-62.4598	-64.308
-61.5335	-61.542	-62.0988	-62.5091	-62.9701
-61.9949	-61.3955	-62.1425	-62.2833	-62.6719
-61.9082	-62.1072	-62.0373	-62.0708	-64.4111
-61.8706	-61.9218	-62.0755	-62.1438	-64.2716
-61.5778	-62.3934	-61.9126	-62.1014	-64.0296
-62.0687	-62.2555	-62.2903	-62.5567	-64.2374
-61.772	-61.9459	-62.3414	-62.2829	-62.1683
-61.8698	-61.8613	-62.3625	-62.3605	-63.2936
-62.0453	-62.3268	-61.9078	-62.3418	-63.49
-61.9425	-62.0053	-61.721	-62.4208	-62.7387
-61.5057	-62.0172	-62.417	-62.1231	-64.5508
-62.0553	-61.9977	-61.9607	-62.2992	-65.0352
-61.3873	-61.8638	-62.3422	-62.3847	-62.9393
-61.3751	-61.5622	-62.374	-62.0572	-64.4793
-61.3398	-62.3981	-61.9517	-62.3568	-62.5387
-62.0625	-61.5967	-61.9415	-62.1443	-64.9367
-62.0159	-61.6121	-61.9237	-62.4313	-62.4192
-61.3041	-62.1862	-62.4522	-62.3749	-63.9273
-61.2709	-61.6709	-62.0265	-62.0516	-63.3532
-61.3629	-61.5857	-62.3935	-62.2107	-64.8656
-61.4096	-61.8741	-61.9131	-62.3375	-63.6696
-61.9714	-61.8556	-61.7618	-62.3679	-63.7145
-61.4252	-61.8301	-61.9908	-62.3119	-65.1387
-61.4513	-62.1888	-61.8603	-62.5352	-63.2776
-61.6465	-62.2489	-62.2809	-62.1314	-63.4835
-61.9424	-61.7336	-61.8346	-62.2685	-65.2758
-61.8034	-61.7475	-62.5046	-62.3322	-62.272
-61.389	-62.1916	-62.1026	-61.9819	-65.436
-61.9155	-61.6014	-61.8966	-62.3363	-62.5924
-61.6186	-61.4823	-61.8326	-62.4736	-64.2603
-61.8822	-61.8576	-62.0088	-62.4713	-64.1093
-61.4544	-61.5299	-62.2274	-62.6654	-64.4137
-61.4137	-61.6596	-62.0919	-62.3932	-63.2117
-61.3743	-61.7512	-62.3337	-62.0395	-64.037
-61.4243	-61.8583	-62.4257	-62.3933	-64.8489
-61.3584	-62.142	-61.7961	-62.2154	-62.1321
-61.7597	-61.9444	-62.2083	-62.2572	-62.2318
-61.4306	-61.828	-61.9173	-62.5181	-65.2504
-61.944	-62.0953	-62.0255	-62.1317	-64.2692
-61.2435	-61.6182	-62.2386	-62.3517	-62.7979
-61.6892	-62.2163	-61.9565	-62.3924	-63.2951
-61.4804	-62.3354	-62.3488	-62.1203	-62.5152
-61.7993	-61.7551	-61.8286	-62.164	-62.9254
-62.0444	-61.9117	-61.8196	-62.4169	-62.8583
-61.4774	-61.5287	-61.8436	-62.3305	-63.2967
-61.6943	-62.1235	-62.2036	-62.4432	-62.4658
-61.2667	-61.9858	-62.0144	-62.3282	-63.2909
-61.5365	-61.8116	-62.4284	-62.3057	-62.4223
-61.8935	-61.8937	-62.4117	-62.4046	-65.0994
-61.775	-61.8605	-62.0515	-62.2246	-62.42
-61.7745	-61.5198	-61.8786	-62.5819	-65.161
-62.0996	-61.9892	-62.1722	-62.1994	-63.435
-61.3417	-61.5811	-61.9855	-62.1666	-62.1069
-61.6675	-62.2076	-62.1492	-62.4097	-63.3025
-61.7534	-61.9829	-61.8747	-62.4248	-64.5278
-61.4697	-62.0839	-61.9862	-62.3656	-64.8241
-61.751	-61.7854	-62.1437	-62.2969	-63.8104
-61.2968	-61.6242	-61.9202	-62.4617	-64.5149
-61.7763	-61.4325	-61.9169	-62.4223	-65.0363
-61.8398	-62.1762	-62.0795	-62.5023	-62.3454
-61.9333	-61.7601	-62.2264	-62.4915	-63.0152
-62.1165	-61.7893	-61.9578	-62.4149	-62.2854
-61.8247	-61.5023	-61.9403	-62.5473	-62.6446
-61.9145	-61.5314	-62.0511	-62.2713	-64.4421
-61.4718	-61.9729	-62.0839	-62.3283	-64.5738
-61.8722	-61.7494	-61.9943	-62.1589	-64.9502
-62.0362	-62.0746	-62.2701	-62.6696	-64.1583
-61.6072	-62.2729	-62.5087	-62.2433	-62.1866
-61.7307	-62.4764	-62.3669	-62.2971	-65.2318
-61.7331	-61.8173	-61.7036	-62.5175	-64.7168
-61.3045	-62.1483	-62.3154	-62.2431	-62.9237
-61.6537	-62.0136	-62.1661	-62.4479	-63.9625
-61.5936	-61.7524	-62.282	-62.3773	-65.3486
-61.8747	-61.4771	-62.1925	-62.4316	-64.5529
-62.1152	-61.8544	-61.7088	-62.277	-64.8808
-61.6981	-61.9875	-61.8902	-62.0586	-63.4592
-61.5156	-61.6692	-62.2597	-62.4435	-63.743
-61.5681	-62.4141	-61.6652	-62.2537	-63.8645
-61.681	-62.1728	-62.1805	-62.1707	-62.9892
-61.9723	-61.9154	-62.3165	-62.3171	-64.6674
-61.3719	-61.8105	-62.2456	-62.5522	-63.6699
-61.437	-62.2072	-62.2027	-62.2097	-64.3166
-61.8056	-62.3263	-62.3898	-62.1168	-62.9983
-61.5112	-61.5608	-61.9535	-62.3732	-62.4196
-61.9024	-61.8398	-62.0013	-62.6467	-63.76
-61.8019	-61.8503	-61.8004	-62.4278	-63.1547
-61.6855	-62.3088	-61.9674	-62.2255	-64.8016
-61.8594	-61.6822	-62.2422	-62.6102	-64.7431
-61.9483	-61.7677	-61.7953	-62.617	-64.2021
-61.3657	-62.1363	-62.2409	-62.2852	-62.5852
-61.9502	-61.8607	-62.2216	-62.0783	-62.0488
-61.5936	-62.2292	-62.4973	-62.5676	-63.8615
-61.4401	-62.0692	-61.8764	-62.4787	-63.1598
-61.5703	-61.4983	-61.784	-62.452	-65.1612
-61.6099	-62.292	-62.0245	-62.1393	-65.3673
-61.8597	-61.9425	-62.068	-62.5426	-63.0802
-61.56	-62.1933	-62.1482	-62.3586	-64.7184
-61.6623	-61.8875	-62.4984	-62.3447	-65.1404
-61.9657	-61.7849	-62.3809	-62.2314	-64.0847
-61.811	-61.9463	-62.3368	-62.3328	-64.9397
-61.8019	-62.2877	-62.3	-62.2888	-65.3357
-61.6911	-61.8899	-62.4395	-62.4197	-63.8875
-61.9267	-61.7024	-61.901	-62.3588	-64.407
-61.3209	-62.2315	-61.8391	-62.5498	-64.0448
-61.9263	-62.1484	-61.9241	-62.5959	-62.0635
-61.5305	-61.7701	-62.3578	-62.3223	-63.5046
-61.7449	-61.6373	-62.014	-62.1609	-64.3148
-61.4835	-62.0288	-61.8864	-62.5715	-63.7292
-62.0358	-62.0784	-61.7983	-62.3855	-63.2814
-61.5031	-61.8882	-61.8763	-62.5616	-65.345
-61.5849	-62.2157	-62.2103	-62.1971	-64.7532
-61.632	-61.949	-61.9573	-62.5937	-64.9155
-61.3921	-61.7646	-62.0299	-62.6028	-63.3751
-61.7004	-61.9696	-62.4606	-62.2257	-63.913
-62.1374	-61.8146	-61.8545	-62.342	-65.0596
-61.422	-62.0885	-62.3791	-62.1949	-65.2368
-61.7122	-61.945	-62.255	-62.3677	-64.202
-61.697	-61.7713	-62.0794	-62.4446	-62.7754
-61.4445	-61.8062	-61.9673	-62.3111	-64.2778
-61.6923	-62.0801	-62.1719	-62.5617	-62.1303
-61.7201	-62.1311	-61.8933	-62.4061	-63.4925
-61.4816	-62.1638	-62.1583	-62.5927	-64.3541
-61.3793	-61.846	-62.3371	-62.0989	-65.1417
-61.4802	-62.0436	-61.6849	-62.4425	-64.8165
-61.3639	-62.2785	-62.2689	-62.299	-63.6661
-61.7134	-62.1081	-62.476	-62.4378	-64.5041
-61.877	-62.0583	-61.6709	-62.1013	-63.4968
-61.5179	-61.5156	-62.3162	-62.4054	-65.4
-61.3767	-61.9606	-61.9431	-62.2806	-65.2955
-61.9749	-62.2096	-61.7503	-62.4421	-65.0944
-61.8543	-62.3359	-61.6641	-62.6691	-63.4002
-61.5513	-61.7987	-62.0238	-62.1058	-63.5016
-61.7838	-61.6352	-62.33	-62.3128	-62.9124
-62.0189	-62.3941	-61.985	-62.6453	-64.7572
-61.704	-61.6185	-62.1849	-62.4121	-64.9356
-61.701	-61.9796	-62.1672	-62.5848	-65.1689
-61.6645	-62.1123	-62.1115	-62.3556	-64.0127
-62.002	-62.1366	-61.7003	-62.6153	-63.9952
-61.9735	-61.581	-61.9574	-62.3816	-62.5156
-61.4288	-61.5212	-62.0629	-62.7399	-65.1846
-61.5178	-61.9124	-61.9804	-62.4334	-63.4868
-61.9453	-62.3648	-61.9503	-62.686	-62.7102
-62.0066	-62.1444	-62.048	-62.5277	-65.2482
-61.8818	-61.6551	-61.8303	-62.3443	-64.5874
-61.6903	-61.848	-61.9271	-62.6075	-64.9981
-61.9753	-61.8273	-62.2819	-62.5264	-63.1362
-61.6094	-62.0215	-62.1888	-62.5629	-64.2812
-61.7875	-61.6344	-61.9229	-62.4856	-64.1876
-61.9224	-62.371	-61.7863	-62.5021	-62.5485
-61.4522	-61.9317	-62.1904	-62.5029	-63.4014
-62.1026	-61.6895	-62.1033	-62.6182	-62.8563
-61.8474	-61.7012	-62.29	-62.4329	-64.5248
-61.6105	-61.8752	-61.9151	-62.6699	-63.0691
-61.9394	-61.652	-62.1702	-62.598	-64.9814
-62.0195	-61.9573	-62.0292	-62.208	-64.8066
-61.6539	-62.1635	-62.3017	-62.239	-63.4352
-61.7355	-61.6632	-62.3279	-62.3765	-63.6806
-62.0045	-61.9094	-61.8433	-62.6246	-64.2606
-61.6973	-61.7969	-61.8623	-62.6552	-64.9604
-61.9455	-62.3149	-62.2476	-62.3782	-64.1576
-61.6191	-62.1888	-61.964	-62.4562	-63.9125
-61.545	-62.1957	-62.3538	-62.5741	-63.1537
-62.084	-61.4743	-61.8298	-62.4849	-63.7253
-61.3908	-61.7515	-61.9055	-62.3376	-64.4202
-61.9395	-62.2715	-61.7847	-62.4243	-64.9728
-61.6072	-62.1872	-61.9849	-62.6317	-64.5707
-61.711	-62.2359	-62.3038	-62.5755	-62.1299
-61.5385	-62.2697	-61.855	-62.4482	-64.2236
-62.1552	-62.1875	-61.9931	-62.3888	-63.4772
-61.5013	-61.72	-62.038	-62.5093	-63.5992
-61.8113	-61.8061	-62.3288	-62.6623	-62.3453
-61.384	-61.7507	-62.0009	-62.1741	-64.6706
-61.9404	-62.378	-62.3795	-62.5636	-63.1187
-61.4674	-62.1629	-61.9609	-62.4209	-62.9416
-61.4648	-62.0561	-61.7601	-62.3773	-63.1181
-61.4082	-62.1461	-62.0072	-62.646	-63.231
-62.1057	-61.9112	-62.3608	-62.4266	-63.9724
-61.7089	-61.6208	-61.856	-62.2439	-64.0878
-61.7676	-62.1362	-62.1487	-62.508	-63.3309
-61.9923	-61.9399	-61.7032	-62.0725	-63.3389
-61.9469	-61.6504	-61.9101	-62.5263	-63.8342
-61.765	-61.6204	-61.7583	-62.4016	-64.3219
-61.5044	-62.1378	-62.0643	-62.5992	-65.2326
-61.3648	-61.6219	-62.1504	-62.3331	-64.4811
-61.8545	-61.6146	-62.2244	-62.3595	-63.5007
-61.8624	-61.9394	-62.3693	-62.242	-64.92
-62.0988	-62.2328	-62.3762	-62.7604	-62.4657
-61.9148	-61.6997	-62.5349	-62.491	-62.1821
-61.8398	-61.7009	-62.3441	-62.5872	-62.4466
-62.1976	-62.3897	-62.1931	-62.3582	-62.659
-61.4922	-61.7832	-61.7979	-62.1617	-63.0856
-61.5682	-62.2988	-61.8712	-62.5242	-63.0086
-61.6538	-62.2513	-62.2492	-62.3021	-62.1973
-61.8978	-62.2024	-62.1128	-62.5984	-63.9809
-61.5685	-62.0177	-62.2315	-62.5816	-62.2711
-61.4755	-62.3211	-62.0562	-62.3208	-62.4463
-61.7904	-62.1061	-62.2455	-62.3018	-64.2314
-61.7494	-62.1138	-62.369	-62.4858	-65.0778
-61.5924	-61.6556	-62.2491	-62.5784	-65.3124
-61.9716	-61.4651	-62.1825	-62.4278	-63.9305
-61.9845	-61.8126	-61.8515	-62.3628	-65.454
-61.7079	-61.8351	-61.981	-62.1953	-64.059
-61.6056	-61.6582	-61.8092	-62.5222	-63.772
-61.5066	-61.4873	-62.179	-62.6099	-63.1078
-61.6415	-62.0534	-62.0067	-62.4594	-63.5413
-61.952	-62.3465	-62.3512	-62.5498	-63.8157
-62.0634	-61.8971	-61.9473	-62.7028	-62.1878
-61.6118	-61.809	-61.8979	-62.2721	-65.1117
-62.1804	-61.4263	-61.7024	-62.5865	-62.3183
-61.724	-62.4081	-62.1234	-62.4506	-63.407
-61.6613	-61.7585	-62.4887	-62.4005	-64.9338
-61.9913	-62.0675	-62.2492	-62.5159	-63.3265
-62.0596	-61.658	-61.9014	-62.2752	-64.108
-62.0472	-62.0241	-62.1032	-62.3925	-64.9064
-61.6145	-62.3788	-62.1693	-62.3794	-64.9791
-62.1296	-62.1823	-62.1603	-62.7035	-65.3243
-61.6377	-61.8443	-62.3289	-62.5016	-62.6285
-61.9063	-61.696	-61.9897	-62.2832	-63.0456
-61.4198	-61.5934	-61.9805	-62.4651	-65.0189
-61.6761	-61.706	-62.3408	-62.4522	-64.1645
-61.5291	-61.6188	-61.9817	-62.5044	-63.6698
-61.8745	-62.0866	-62.1883	-62.332	-64.1999
-61.4306	-62.196	-61.897	-62.4844	-64.7503
-61.8796	-61.8588	-62.2901	-62.218	-63.8596
-61.9087	-62.051	-62.3991	-62.3438	-62.6365
-61.5553	-61.99	-61.9582	-62.5725	-63.4676
-61.8353	-61.8601	-61.8963	-62.2288	-63.4719
-62.0218	-61.5428	-62.4602	-62.4868	-65.2204
-61.6622	-61.9895	-62.1987	-62.58	-64.1933
-62.1388	-61.6944	-62.261	-62.1669	-64.2941
-61.6797	-61.9623	-61.9101	-62.4912	-64.5368
-61.7658	-62.2216	-62.0438	-62.4336	-63.0705
-62.0963	-62.2987	-62.1399	-62.5404	-63.8085
-61.4801	-61.8862	-62.0147	-62.731	-63.9133
-61.5965	-61.8184	-61.9171	-62.518	-62.5417
-61.5958	-61.5981	-62.4665	-62.0912	-64.057
-61.9387	-61.6504	-61.9773	-62.3161	-64.2921
-62.0458	-62.2316	-62.0061	-62.3775	-63.5913
-61.7375	-61.609	-62.2507	-62.4769	-64.9033
-61.5019	-62.1683	-62.2941	-62.3798	-64.5121
-61.934	-62.1275	-61.9818	-62.4158	-63.3941
-61.5303	-62.112	-62.5383	-62.3268	-63.4687
-62.005	-62.3642	-61.8616	-62.3722	-63.4537
-61.492	-62.1979	-61.8178	-62.5394	-64.6951
-61.6536	-61.6351	-62.4022	-62.5121	-64.4904
-62.0131	-61.6899	-62.2607	-62.3188	-63.6044
-61.9188	-61.8909	-61.809	-62.1771	-64.3831
-62.085	-61.9852	-62.1963	-62.554	-65.245
-61.4588	-62.4207	-61.8901	-62.3769	-64.7566
-62.0144	-62.2038	-62.1598	-62.1891	-64.3605
-61.9716	-62.3504	-62.0031	-62.7658	-62.5022
-61.8929	-62.2221	-62.27	-62.7253	-63.3418
-61.7999	-61.4676	-61.7561	-62.5311	-64.0306
-61.8422	-62.3458	-62.4684	-62.1209	-63.7043
-62.0937	-62.2097	-62.1335	-62.487	-62.1474
-62.1036	-61.5729	-62.1406	-62.5797	-62.8506
-61.7348	-61.8552	-61.9517	-62.398	-64.9915
-61.9064	-62.3522	-62.1554	-62.6023	-61.9982
-61.8248	-62.0653	-62.3459	-62.6415	-65.0929
-61.6372	-61.6438	-61.8129	-62.4952	-62.3034
-61.3882	-61.802	-61.9217	-62.3477	-64.2669
-61.404	-61.9217	-61.7917	-62.2873	-63.8758
-61.8009	-62.0126	-61.7872	-62.3418	-62.7217
-62.0474	-61.593	-62.3663	-62.5618	-63.9332
-61.8374	-61.5533	-61.7469	-62.5467	-62.5158
-61.9416	-62.3002	-62.3359	-62.3852	-64.2427
-61.3813	-61.6308	-62.0673	-62.3302	-64.0917
-61.9879	-62.195	-62.3078	-62.5066	-62.319
-61.4897	-62.0519	-62.2547	-62.4499	-62.168
-61.7707	-62.4437	-62.0377	-62.8168	-62.6199
-61.9498	-61.6716	-62.1506	-62.6918	-62.1638
-61.9369	-61.9492	-61.7537	-62.4748	-63.4346
-61.6773	-61.6708	-62.3441	-62.6806	-64.953
-62.083	-62.0591	-62.3975	-62.5358	-64.1528
-62.0421	-61.5601	-62.2469	-62.7549	-63.7255
-62.014	-61.9337	-62.0394	-62.367	-65.0934
-61.7045	-62.2079	-62.3358	-62.3892	-62.3096
-61.856	-62.1514	-61.904	-62.336	-65.0538
-61.3953	-62.1488	-62.0156	-62.3198	-62.4366
-61.8957	-62.0262	-62.136	-62.5371	-63.7148
-62.1728	-61.4736	-62.303	-62.482	-62.4654
-61.7334	-62.3096	-61.7908	-62.5737	-64.079
-62.0498	-61.9128	-61.8028	-62.8204	-61.9603
-61.6704	-62.2993	-61.8931	-62.3149	-64.633
-61.6046	-62.3625	-62.0531	-62.195	-65.0096
-62.1539	-61.952	-62.2626	-62.617	-65.0519
-61.5999	-62.1159	-61.9222	-62.6952	-65.3561
-61.4683	-61.932	-62.2176	-62.304	-63.799
-61.5765	-61.7456	-61.9183	-62.1962	-62.7815
-62.042	-62.3325	-62.2032	-62.5128	-62.2896
-61.8974	-61.6857	-62.4323	-62.3482	-63.8396
-62.168	-62.2741	-62.2738	-62.5854	-63.9498
-61.9438	-62.073	-61.7239	-62.5697	-64.6201
-61.7765	-62.1006	-62.0554	-62.5186	-62.3507
-61.7773	-61.7712	-61.9993	-62.42	-64.2099
-61.9144	-61.8804	-61.9532	-62.3544	-63.8397
-61.4054	-62.3484	-61.8874	-62.4402	-62.6835
-61.6379	-61.4726	-62.3309	-62.3586	-65.1583
-61.7657	-61.8331	-61.6087	-62.4735	-64.0605
-61.6714	-62.2023	-61.6851	-62.6872	-63.6089
-61.9459	-61.9985	-61.8914	-62.4214	-65.1059
-61.7227	-61.8135	-62.3088	-62.6874	-64.222
-62.0356	-62.3859	-61.5925	-62.6644	-63.6477
-61.6441	-62.1727	-62.1368	-62.315	-64.8198
-61.979	-62.1351	-62.359	-62.3708	-63.7996
-62.0907	-62.4317	-62.3556	-62.45	-64.0289
-61.4406	-62.306	-62.2345	-62.287	-64.3047
-61.6919	-61.9924	-61.9074	-62.3443	-63.2019
-62.0555	-61.7575	-62.2871	-62.4545	-62.9178
-62.0183	-62.2881	-61.8553	-62.5643	-63.9582
-61.7691	-62.0008	-62.0209	-62.4301	-64.881
-62.0694	-61.6214	-61.586	-62.7506	-63.4926
-61.8894	-61.9776	-62.0419	-62.4779	-62.4524
-61.6421	-62.0842	-61.8712	-62.8005	-63.4643
-61.619	-62.1425	-61.624	-62.3055	-63.065
-61.7184	-61.9261	-62.1369	-62.5838	-63.4742
-61.4463	-62.1469	-61.6314	-62.5271	-64.8298
-61.6433	-62.1427	-62.4116	-62.4166	-63.3577
-62.0132	-61.8957	-62.3121	-62.3927	-63.4667
-61.7503	-62.1519	-61.8026	-62.457	-63.2407
-61.752	-62.097	-62.1741	-62.8042	-62.4248
-61.4597	-62.4029	-61.9953	-62.5392	-62.9893
-61.6184	-61.7226	-61.6363	-62.6728	-62.3334
-61.9653	-61.7912	-61.5875	-62.6671	-63.446
-61.5351	-62.1513	-61.7073	-62.3553	-62.9179
-61.5412	-61.8662	-61.9296	-62.4061	-63.1486
-61.5068	-61.5266	-61.58	-62.6456	-63.4304
-61.6607	-62.2169	-61.5584	-62.3054	-62.3528
-61.5322	-61.7562	-62.0627	-62.4079	-63.8269
-62.1194	-62.1611	-62.2271	-62.2799	-64.4896
-62.0801	-62.1872	-62.1229	-62.3383	-62.7478
-61.8302	-62.2151	-61.8086	-62.6343	-64.6961
-61.9096	-61.8163	-61.8787	-62.469	-62.3507
-61.5856	-62.3917	-61.7529	-62.3512	-63.3243
-61.8491	-61.9546	-61.5366	-62.3445	-61.9258
-61.5483	-62.1529	-61.7083	-62.6128	-62.8846
-61.5059	-61.6664	-61.89	-62.7382	-62.1009
-62.1199	-61.8872	-61.8584	-62.2007	-62.5617
-61.6323	-62.4524	-62.2897	-62.8275	-62.4631
-61.6085	-61.7177	-62.1856	-62.6487	-63.0166
-61.574	-62.0413	-62.0725	-62.5771	-62.6354
-62.0418	-61.7654	-61.6747	-62.8244	-62.4193
-61.8609	-62.2433	-61.9636	-62.6942	-64.0579
-62.026	-61.5943	-61.5882	-62.6583	-65.2211
-62.029	-61.761	-61.7516	-62.3111	-65.193
-61.7683	-62.0519	-61.7362	-62.5063	-62.7019
-61.5803	-61.8347	-61.7078	-62.5938	-63.722
-61.8703	-62.2002	-62.1855	-62.5239	-63.3871
-61.9159	-61.9381	-61.677	-62.392	-63.7693
-61.6338	-62.2278	-61.8897	-62.6597	-62.8207
-62.1547	-62.3832	-62.2895	-62.476	-62.2701
-61.4509	-61.8169	-61.8721	-62.3901	-63.5941
-61.6463	-62.0919	-61.858	-62.7708	-62.5705
-61.8014	-61.9016	-61.9693	-62.3069	-62.0644
-61.7258	-62.0353	-62.1835	-62.654	-65.4053
-61.5227	-62.3641	-61.892	-62.7617	-63.6055
-61.8687	-61.7195	-61.8566	-62.6399	-65.301
-61.6345	-61.9705	-61.9828	-62.383	-64.6184
-61.691	-61.5677	-62.0465	-62.6616	-62.1216
-62.1886	-62.0221	-61.7093	-62.4825	-64.4621
-61.9837	-61.6273	-61.8092	-62.5427	-64.3618
-61.791	-62.0028	-61.956	-62.3468	-64.1535
-61.9716	-62.3468	-61.6469	-62.4291	-63.9296
-61.4525	-62.187	-62.2051	-62.8572	-62.8758
-62.0217	-61.6655	-62.1551	-62.4738	-64.6525
-61.7096	-61.8971	-62.0129	-62.5444	-62.7254
-61.9933	-61.6818	-61.5114	-62.6073	-63.2454
-62.0151	-62.1046	-61.7534	-62.5142	-65.1863
-62.1032	-61.8171	-61.9773	-62.4749	-64.9723
-61.7992	-61.5551	-61.5682	-62.7126	-63.2915
-62.2936	-61.594	-61.6977	-62.7151	-63.0953
-61.7209	-61.8742	-62.2949	-62.7634	-64.1855
-61.714	-62.3389	-61.4948	-62.5262	-65.0611
-61.6171	-62.1203	-61.7376	-62.3481	-65.0255
-61.8109	-61.8452	-61.5721	-62.6751	-64.127
-61.842	-61.8743	-61.8637	-62.6459	-63.0833
-61.6874	-61.5115	-62.3204	-62.6586	-64.8973
-61.8339	-62.3685	-61.9757	-62.7119	-63.5838
-61.644	-62.1897	-62.2295	-62.389	-64.9774
-61.717	-61.8669	-61.8468	-62.4089	-62.1799
-61.8697	-61.9925	-61.5788	-62.5289	-63.7364
-61.7139	-61.709	-62.1138	-62.8141	-64.4926
-61.8684	-61.9962	-61.8625	-62.474	-62.5585
-62.1975	-61.8059	-62.0229	-62.5901	-63.0969
-61.6873	-62.0549	-61.9271	-62.8511	-62.6794
-62.2269	-61.6178	-62.1081	-62.467	-63.0469
-61.8967	-61.8029	-62.0785	-62.6027	-63.4516
-61.593	-61.7568	-62.0577	-62.7822	-63.8542
-61.7392	-61.7416	-61.8739	-62.4008	-62.2332
-61.4962	-61.551	-61.5433	-62.5372	-63.8059
-61.5864	-61.6468	-61.7079	-62.5296	-63.0089
-62.0444	-61.8443	-61.8644	-62.2917	-62.7407
-62.2536	-62.063	-61.6309	-62.6853	-62.9002
-62.0788	-62.3046	-62.3079	-62.7649	-62.4418
-62.1445	-61.8264	-61.9274	-62.7855	-65.3793
-61.5628	-62.3501	-62.3471	-62.7504	-65.1164
-61.588	-62.0139	-62.2891	-62.6502	-64.8114
-61.799	-61.8822	-61.5705	-62.6369	-64.4698
-61.5697	-62.3252	-61.6379	-62.3777	-62.5466
-62.1019	-62.0686	-61.6636	-62.6585	-63.3334
-61.9502	-62.0368	-61.6399	-62.8199	-62.591
-61.9121	-61.8349	-62.2665	-62.5593	-62.1005
-61.8109	-62.5197	-62.2975	-62.6875	-63.0589
-61.5977	-62.3374	-61.7196	-62.8499	-64.4032
-62.0525	-62.0449	-61.7514	-62.6875	-64.2426
-62.1483	-61.914	-61.78	-62.2546	-63.7415
-62.0991	-61.8542	-61.5053	-62.787	-63.5723
-61.8517	-62.2242	-61.8086	-62.5432	-62.9288
-61.6316	-61.6804	-62.0808	-62.6963	-63.6935
-61.9764	-62.0672	-61.7608	-62.5771	-64.7104
-62.1464	-62.2766	-62.1082	-62.4266	-64.5551
-62.0354	-61.9032	-61.9264	-62.2763	-64.011
-61.5761	-61.8609	-62.1921	-62.3876	-64.5679
-62.1025	-61.7649	-62.0716	-62.7993	-64.1864
-61.8724	-62.2944	-61.8668	-62.4286	-62.5499
-61.4949	-62.249	-61.5418	-62.7112	-63.6717
-62.2003	-62.2639	-61.803	-62.5695	-63.2265
-61.6349	-62.2313	-62.2809	-62.6651	-62.3822
-62.0287	-62.4154	-62.1211	-62.4441	-62.4814
-61.8914	-62.2147	-61.9774	-62.6094	-62.8073
-62.0062	-62.209	-61.6467	-62.8655	-64.3095
-61.7794	-62.3255	-62.0037	-62.6759	-63.4221
-61.7417	-62.0015	-61.9121	-62.4614	-64.5114
-61.4222	-61.7949	-62.1723	-62.706	-62.8546
-61.9317	-62.0005	-61.5983	-62.3755	-62.0691
-61.6833	-62.0392	-61.854	-62.7033	-63.9547
-61.4237	-62.2924	-62.1011	-62.2919	-62.9321
-62.0182	-61.6541	-61.6364	-62.7821	-65.3762
-62.1673	-62.463	-61.7238	-62.3739	-65.1758
-62.0354	-62.138	-61.7036	-62.3318	-63.2892
-62.2398	-62.297	-62.0554	-62.2952	-62.1513
-61.9353	-62.4435	-62.2447	-62.5956	-64.2751
-61.97	-62.0212	-62.2007	-62.8261	-64.8111
-61.7226	-62.0061	-61.8675	-62.6402	-65.463
-61.5305	-62.513	-61.5925	-62.521	-62.17
-62.1106	-62.1135	-61.8257	-62.6278	-63.5488
-62.205	-61.7689	-61.6217	-62.579	-64.1584
-61.7797	-62.4951	-62.0695	-62.7124	-64.2957
-61.7896	-61.6867	-62.3304	-62.5309	-64.5027
-62.057	-61.7503	-61.8591	-62.919	-64.3591
-61.8425	-62.4438	-62.2273	-62.6946	-64.4652
-61.9697	-62.3759	-61.8708	-62.6588	-63.4106
-62.2142	-62.2414	-61.7755	-62.3878	-64.0927
-61.6133	-61.9425	-62.2595	-62.5879	-62.4033
-62.0611	-61.6169	-61.8058	-62.7906	-62.3248
-62.3222	-61.7642	-62.2447	-62.3649	-65.4594
-61.7014	-61.8724	-61.8746	-62.726	-62.9507
-61.5033	-61.8683	-62.1014	-62.9395	-64.17
-61.638	-62.3355	-62.0753	-62.5322	-65.2711
-61.4754	-61.9415	-62.0521	-62.6009	-62.5807
-62.1743	-62.3045	-61.5704	-62.3584	-62.8204
-62.1154	-62.4188	-61.6669	-62.4233	-63.2072
-61.9071	-61.6418	-62.2692	-62.8819	-65.1708
-61.7666	-62.223	-61.7589	-62.2863	-63.4994
-61.7298	-61.9341	-61.9505	-62.3825	-62.9417
-61.8831	-62.3022	-61.9373	-62.4862	-62.5261
-61.8759	-61.9222	-62.4083	-62.8782	-63.5526
-61.8555	-62.1326	-62.0483	-62.4335	-63.3516
-61.7657	-62.0027	-62.197	-62.768	-62.4547
-61.8229	-62.4648	-62.1788	-62.9917	-63.6519
-62.1048	-62.4694	-62.0148	-62.3001	-62.319
-62.1269	-61.897	-61.7434	-62.4458	-64.1119
-62.1044	-62.2645	-61.7223	-62.4427	-62.2252
-62.0457	-62.339	-62.352	-62.3323	-63.9701
-62.1335	-62.0413	-61.9488	-62.8267	-64.6487
-61.6723	-62.4341	-62.1565	-62.5662	-62.9658
-61.9075	-61.8787	-61.6604	-62.389	-63.5409
-61.8717	-62.3866	-62.1375	-62.5027	-63.8941
-61.4663	-62.0645	-61.8757	-62.5832	-62.3681
-61.7005	-62.1838	-61.6334	-62.5862	-63.7999
-62.2388	-61.7688	-62.0939	-62.3864	-64.1754
-62.1971	-62.1753	-61.9894	-62.6276	-62.9481
-62.0602	-62.4109	-62.0201	-62.4022	-65.0013
-62.1858	-62.3263	-61.8199	-62.5841	-65.3336
-62.0731	-62.5021	-61.5815	-62.364	-64.9698
-61.4788	-62.3714	-62.2491	-62.4853	-63.8332
-61.7737	-61.9408	-61.8072	-62.4675	-62.9611
-61.9771	-62.2435	-62.1943	-62.7448	-64.6275
-62.1397	-61.8613	-61.844	-62.7486	-62.9712
-61.9331	-61.8615	-61.767	-62.5022	-65.2546
-61.9476	-61.9937	-61.7304	-62.5058	-64.0998
-61.8247	-61.6885	-61.5522	-62.5543	-64.2195
-61.6842	-62.2046	-61.7445	-62.4638	-62.6582
-61.7298	-61.9288	-62.0815	-62.5564	-62.2844
-61.8768	-61.542	-62.2061	-62.5698	-63.0034
-61.7657	-61.788	-62.2497	-62.4418	-65.0434
-62.0756	-62.3832	-62.1484	-62.6098	-65.0641
-62.3354	-61.7574	-61.6883	-62.4505	-64.4032
-62.1384	-61.6955	-62.239	-62.5564	-64.6171
-61.7021	-62.3935	-61.6978	-62.6534	-62.7932
-61.8572	-62.3179	-61.8368	-62.3773	-63.9484
-61.9878	-62.0879	-61.6627	-62.6826	-64.9423
-62.047	-62.1042	-61.8698	-62.3789	-63.4205
-61.9348	-61.8249	-61.9841	-62.6475	-65.297
-62.0957	-62.3453	-61.9268	-62.7025	-62.3748
-62.2025	-61.9254	-62.1378	-62.508	-63.2907
-61.5723	-61.9249	-62.1092	-62.4938	-63.7581
-61.9671	-61.798	-62.1474	-62.5809	-62.213
-62.0357	-62.3788	-61.7586	-62.3286	-64.6189
-61.9907	-62.4336	-61.665	-62.5228	-64.0381
-61.5837	-61.7078	-62.0922	-62.6455	-63.7884
-62.0239	-61.9506	-61.4966	-62.5401	-64.9135
-61.8468	-62.2413	-62.2186	-62.682	-65.1077
-62.1369	-61.6911	-61.8168	-62.4103	-64.7413
-61.6945	-62.2596	-62.2967	-62.5604	-63.0638
-62.0221	-62.1301	-62.1195	-62.5408	-63.6175
-61.8302	-61.6702	-62.0552	-62.6444	-64.71
-62.0617	-62.2181	-62.2725	-62.6714	-62.4124
-62.2563	-61.9025	-61.9749	-62.6372	-62.3814
-61.8771	-61.8288	-61.6444	-62.6157	-63.0536
-62.1942	-62.4435	-62.2078	-62.7629	-63.8972
-61.9924	-62.2753	-61.6215	-62.6431	-65.339
-61.7398	-61.8526	-61.5463	-62.3427	-64.5033
-61.6208	-62.4139	-62.2021	-62.8595	-63.2904
-62.3258	-62.1853	-62.183	-62.2938	-63.1277
-61.8936	-62.1588	-62.1093	-62.3957	-64.8881
-62.0065	-62.5332	-61.8104	-62.7523	-65.1618
-61.6489	-62.3036	-62.0182	-62.2617	-64.385
-61.7677	-61.8223	-61.9477	-62.4563	-62.9114
-61.8857	-61.9183	-61.5912	-62.3614	-62.2787
-61.8046	-62.1671	-62.1437	-62.6713	-64.8784
-61.7408	-62.1488	-61.771	-62.5653	-64.1661
-61.839	-61.9497	-61.8314	-62.221	-65.3508
-62.2691	-62.2026	-62.1973	-62.7077	-62.2145
-61.8626	-61.559	-62.1544	-62.3972	-64.0718
-62.0381	-61.9106	-62.2943	-62.5245	-63.1984
-61.6864	-61.9517	-62.2049	-62.3924	-64.9693
-62.2744	-62.1573	-61.9221	-62.4646	-62.6906
-62.1615	-61.6243	-61.9282	-62.4187	-63.5221
-61.8507	-62.4012	-61.6753	-62.7471	-63.5088
-61.853	-61.8179	-61.8015	-62.6677	-64.9971
-62.0664	-61.8632	-61.8511	-62.5678	-64.3252
-62.1172	-62.161	-61.7385	-62.8513	-62.7476
-61.77	-61.7489	-62.0191	-62.75	-63.1883
-61.9054	-62.0789	-61.9943	-62.6982	-62.6169
-61.9883	-62.2509	-61.6956	-62.5708	-64.3382
-62.0005	-61.8181	-62.1509	-62.6481	-63.9623
-62.1088	-62.0421	-61.9014	-62.6553	-62.7404
-61.9409	-62.3201	-62.2846	-62.4667	-62.6032
-61.9036	-62.4104	-62.1263	-62.5962	-63.637
-61.9469	-61.8306	-61.6908	-62.335	-65.2134
-61.747	-61.8207	-62.1991	-62.8323	-63.9917
-62.3273	-61.8495	-61.9336	-62.4511	-62.0574
-61.4903	-61.8612	-61.9439	-62.2655	-62.3422
-61.8105	-61.7289	-62.0886	-62.874	-64.7963
-62.1355	-62.262	-62.2883	-62.7149	-63.5524
-61.9757	-61.8733	-61.8819	-62.4477	-63.4408
-62.114	-62.24	-61.6916	-62.8924	-64.6801
-62.1758	-61.8823	-61.6084	-62.6744	-63.4707
-62.1403	-62.4671	-62.0533	-62.3904	-63.8299
-61.8969	-62.3624	-61.9355	-62.4455	-64.6023
-61.8279	-62.0862	-61.7485	-62.7993	-65.0241
-61.7314	-61.7047	-61.9531	-62.5945	-63.2865
-62.292	-62.4222	-62.1591	-62.5906	-64.265
-61.7347	-62.0389	-62.1945	-62.3265	-65.4745
-61.7003	-61.6029	-61.883	-62.3019	-62.2962
-62.0464	-62.2969	-61.7821	-62.8199	-64.08
-61.6545	-61.7595	-61.9359	-62.664	-63.4239
-61.588	-62.5049	-61.6747	-62.6581	-63.0648
-61.6949	-62.0155	-61.5823	-62.7792	-62.9404
-61.6579	-62.1478	-61.9978	-62.5525	-64.6059
-61.5835	-61.8501	-61.6751	-62.4338	-65.5445
-61.8848	-61.9771	-62.1717	-62.6018	-62.6141
-61.6569	-62.1408	-61.7202	-62.7935	-64.841
-61.9045	-61.8257	-61.8457	-62.2716	-62.6764
-62.2835	-62.1818	-62.1661	-62.3976	-65.5667
-61.9469	-62.1903	-61.6444	-62.6867	-64.7233
-61.5408	-62.1939	-61.5953	-62.4004	-63.5215
-62.2193	-62.3199	-62.2664	-62.4619	-64.6298
-61.9595	-62.1487	-62.0878	-62.8398	-63.651
-62.298	-62.3906	-61.8329	-62.8164	-64.9049
-61.6173	-62.3965	-62.3127	-62.578	-63.1653
-61.8514	-62.4599	-62.2081	-62.5472	-62.3173
-62.2719	-62.1785	-62.055	-62.8628	-64.125
-62.2021	-61.8769	-62.1966	-62.3278	-65.093
-61.8137	-61.8584	-62.0915	-62.5887	-62.8229
-62.1387	-62.366	-62.2059	-62.8965	-63.4872
-61.8063	-61.9902	-61.7094	-62.5752	-64.573
-61.7034	-62.1805	-61.7167	-62.6142	-62.2918
-62.082	-61.645	-62.2197	-62.3472	-65.2168
-61.6268	-61.6638	-61.7512	-62.5353	-64.7177
-62.2027	-62.3538	-61.7171	-62.6469	-64.0145
-61.6185	-61.7963	-62.1227	-62.3752	-62.5741
-61.6415	-61.7708	-61.9192	-62.4583	-63.868
-61.8351	-61.8835	-62.148	-62.3971	-63.7802
-61.712	-61.7232	-62.0554	-62.2397	-65.445
-61.5923	-62.2388	-62.2188	-62.5755	-65.1261
-62.3508	-62.1401	-61.776	-62.6105	-65.2719
-62.1726	-62.4567	-61.9384	-62.6028	-64.4269
-61.9609	-61.7063	-62.3614	-62.4424	-63.4504
-61.867	-62.5564	-61.8185	-62.8272	-65.146
-61.5723	-61.9374	-62.2063	-62.5722	-63.8046
-62.1187	-61.8734	-61.9677	-62.4173	-62.8613
-62.234	-62.5057	-61.8938	-62.6206	-63.3636
-61.6608	-62.0157	-62.1748	-62.6314	-64.5797
-62.0001	-61.6958	-61.9927	-62.5188	-63.8884
-62.0415	-62.2239	-61.7615	-62.3877	-64.6619
-61.5965	-61.9965	-61.8827	-62.3199	-65.5454
-61.6488	-61.7368	-61.6927	-62.6109	-65.208
-62.249	-62.2311	-62.0083	-62.7171	-63.9643
-61.6294	-62.3722	-61.7641	-62.411	-65.4368
-61.6543	-61.8235	-61.727	-62.5276	-62.371
-61.5809	-62.2659	-61.9665	-62.4994	-62.3644
-61.5825	-61.838	-62.0117	-62.5075	-63.1411
-61.871	-62.3466	-61.8722	-62.2909	-63.9625
-62.0945	-62.3527	-62.2161	-62.5683	-63.9814
-61.52	-62.1039	-61.7814	-62.6226	-65.0941
-62.3492	-62.0856	-61.8072	-62.773	-63.8267
-61.657	-62.5405	-61.9368	-62.5568	-63.6103
-61.6065	-62.4337	-61.7343	-62.5243	-63.8653
-62.1793	-61.5358	-62.0295	-62.4871	-64.4786
-61.8671	-62.1228	-62.2829	-62.4204	-62.184
-61.8482	-62.4806	-62.1439	-62.6238	-64.7187
-62.3349	-62.0226	-62.203	-62.4278	-62.555
-61.9986	-62.1368	-61.6142	-62.5359	-63.8011
-61.5338	-62.3131	-62.1457	-62.8128	-62.8548
-61.832	-61.6643	-61.7374	-62.5888	-63.3323
-61.9089	-61.6375	-62.2576	-62.7227	-64.4308
-61.509	-61.993	-61.7899	-62.6107	-62.556
-61.7991	-62.51	-61.9809	-62.4512	-63.0842
-61.6837	-61.9146	-61.9344	-62.5132	-62.8075
-62.0064	-62.0994	-61.8044	-62.3344	-62.6432
-62.1953	-62.3758	-61.7086	-62.6371	-63.2492
-61.6992	-61.6555	-62.1582	-62.8176	-65.15
-61.5311	-62.1917	-61.9443	-62.7467	-63.62
-61.8868	-61.8535	-61.8208	-62.6932	-63.483
-62.1623	-61.6994	-61.8379	-62.656	-62.7423
-61.8439	-61.6667	-62.1931	-62.3757	-65.3262
-62.12	-62.1171	-62.4065	-62.5795	-63.526
-62.355	-62.3567	-62.0727	-62.7517	-65.0269
-61.5153	-62.1992	-61.8544	-62.3205	-64.1457
-61.886	-62.5405	-62.3134	-62.4519	-63.4201
-61.899	-62.3046	-61.6821	-62.3231	-65.1391
-62.2713	-61.7419	-61.9261	-62.7983	-64.727
-61.7434	-61.9707	-62.0793	-62.4625	-63.6923
-62.029	-62.3614	-62.3242	-62.4847	-64.9538
-62.1949	-61.9158	-62.0345	-62.8727	-65.1165
-61.9825	-61.9211	-62.0849	-62.4403	-63.6008
-61.7739	-62.2785	-61.7938	-62.8053	-63.3986
-62.287	-61.9767	-62.1536	-62.5827	-64.113
-61.8649	-62.1716	-61.9049	-62.7786	-65.1606
-62.2113	-61.7241	-61.7253	-62.7369	-64.6008
-61.7065	-62.0693	-61.7664	-62.7086	-63.33
-62.2869	-61.8934	-62.2211	-62.3182	-64.5559
-61.9258	-62.3626	-62.0302	-62.861	-65.4353
-61.6795	-62.307	-61.6239	-62.5283	-63.9596
-61.6572	-62.2287	-61.6618	-62.5426	-63.8565
-61.569	-62.4791	-62.0072	-62.4283	-63.2261
-61.853	-62.2932	-62.3935	-62.6808	-62.4324
-61.9012	-62.0593	-62.1824	-62.3608	-62.6597
-61.5322	-62.3353	-61.6553	-62.7086	-62.4766
-62.1	-62.1616	-62.3473	-62.4642	-63.843
-61.8125	-61.8515	-62.1365	-62.4793	-62.1284
-62.2375	-62.102	-62.2351	-62.5007	-65.2053
-62.2445	-62.0193	-61.7996	-62.277	-64.3969
-61.6938	-61.6779	-62.2801	-62.4736	-62.1013
-61.9076	-62.2587	-62.3849	-62.8217	-62.1399
-61.9334	-62.4759	-61.9634	-62.5196	-62.812
-61.97	-62.371	-62.1998	-62.7761	-63.6892
-61.6514	-62.2258	-62.2489	-62.8052	-62.4415
-62.3417	-62.3632	-61.9511	-62.5247	-62.0957
-61.7047	-62.2756	-61.7635	-62.3914	-64.6868
-61.9867	-62.3647	-61.9146	-62.4022	-63.4048
-62.0833	-61.8707	-62.1169	-62.6549	-64.6802
-62.1543	-61.9008	-61.871	-62.4398	-63.6263
-61.6939	-61.7929	-61.8922	-62.5221	-63.6882
-62.2538	-62.2385	-61.8884	-62.7932	-62.2349
-61.8965	-62.308	-61.8743	-62.7481	-62.2668
-62.1674	-62.3056	-62.2127	-62.5553	-62.5312
-61.6106	-62.1268	-62.0842	-62.5275	-64.1981
-61.8161	-61.9739	-61.7214	-62.6598	-62.8931
-62.3036	-62.2243	-61.7815	-62.4733	-64.9844
-61.9798	-61.6562	-61.6522	-62.657	-65.166
-61.8365	-62.1301	-62.1727	-62.7063	-65.404
-61.6647	-62.4043	-62.1959	-62.5437	-63.6498
-62.0811	-62.0953	-62.0447	-62.5421	-62.8526
-62.2078	-62.4486	-62.185	-62.592	-62.9651
-61.5304	-62.0489	-61.8252	-62.6739	-63.8451
-61.6048	-62.2292	-62.0668	-62.6273	-64.5858
-61.811	-62.5063	-61.8914	-62.4564	-63.3204
-61.6766	-61.6781	-62.1479	-62.8822	-63.7418
-61.6534	-62.53	-61.7118	-62.8253	-64.2594
-62.1157	-61.9438	-62.1146	-62.5865	-65.1494
-61.7795	-61.6614	-61.6923	-62.4934	-62.7123
-62.4342	-62.1195	-62.1722	-62.5226	-64.6159
-61.91	-61.8948	-62.0062	-62.8098	-64.0168
-61.9941	-62.6082	-62.0915	-62.7334	-63.5526
-61.9498	-61.9078	-62.3617	-62.5085	-65.1952
-62.3986	-61.9655	-61.5887	-62.8238	-63.5386
-62.2531	-61.6147	-61.8215	-62.2679	-62.6494
-61.6726	-62.4821	-62.1407	-62.6968	-64.2389
-61.9993	-62.4164	-61.8485	-62.669	-64.3011
-61.7801	-62.5608	-62.0932	-62.577	-63.3457
-62.1321	-62.1605	-61.7315	-62.7215	-64.7891
-62.1769	-62.2989	-61.7004	-62.5549	-65.463
-62.3174	-61.9984	-62.2451	-62.5943	-65.5276
-61.9394	-62.4261	-61.7362	-62.83	-62.6548
-61.6793	-62.3317	-62.0883	-62.6994	-62.9243
-62.2778	-62.135	-62.1415	-62.7334	-62.0863
-61.8409	-62.2841	-61.6905	-62.5751	-64.15
-61.565	-61.6642	-61.7201	-62.2897	-62.5378
-61.8675	-62.445	-61.6339	-62.6359	-63.4639
-61.7275	-62.3028	-61.7868	-62.7533	-64.9717
-61.6162	-62.0963	-62.1072	-62.571	-64.0091
-61.808	-62.0549	-61.9068	-62.7978	-63.4869
-61.566	-61.7745	-61.9377	-62.959	-62.7194
-61.9611	-62.4505	-61.6754	-62.3196	-63.5788
-61.5668	-62.3302	-62.1845	-62.5593	-65.4744
-61.8889	-62.063	-62.0635	-62.5206	-62.4915
-61.8566	-61.7284	-62.1013	-62.309	-63.7434
-62.2154	-61.9772	-62.4374	-62.6425	-65.1331
-61.6568	-62.3652	-61.7318	-62.767	-62.1845
-61.7094	-62.0251	-62.1254	-62.5504	-64.5965
-62.0667	-61.895	-61.9323	-62.7104	-65.4247
-62.3086	-61.9614	-62.2778	-62.8935	-63.0996
-61.5598	-61.8526	-62.1578	-62.4188	-62.5862
-61.9416	-62.0578	-61.8367	-62.723	-64.4171
-61.9436	-61.6716	-62.2366	-62.7237	-65.2819
-61.8196	-62.5012	-61.7064	-62.7712	-64.1304
-61.9995	-61.6115	-61.9565	-62.5341	-65.2812
-61.6884	-62.0475	-62.0562	-62.9722	-62.699
-62.1804	-61.9274	-61.828	-62.3029	-64.7808
-61.6509	-62.174	-61.7986	-62.4024	-63.1921
-61.7409	-62.0126	-62.0431	-62.5519	-63.6265
-61.8497	-62.3631	-62.0795	-62.4457	-62.5697
-61.5904	-61.5975	-62.0174	-62.6256	-64.9711
-62.0137	-62.3027	-62.0762	-62.7148	-64.1786
-61.9974	-61.6188	-62.3241	-62.831	-64.7579
-61.9981	-61.6263	-62.2974	-62.452	-64.8599
-61.4994	-61.6993	-62.2698	-62.5224	-62.3881
-61.6703	-62.3123	-62.0252	-62.6005	-65.3919
-62.2215	-61.6446	-61.5774	-62.566	-63.7731
-61.5824	-62.3568	-62.3591	-62.7078	-64.7517
-61.8033	-62.2259	-61.941	-62.7532	-64.5499
-61.934	-62.1131	-61.6709	-62.4411	-65.0127
-61.9874	-61.8771	-61.7684	-62.5935	-62.5723
-62.3638	-61.5233	-62.2026	-62.4713	-63.635
-61.5513	-62.1362	-62.0439	-62.3629	-64.3122
-61.707	-61.6492	-62.2544	-62.6544	-65.2003
-62.2588	-62.0175	-62.1441	-62.6306	-65.0581
-62.1309	-62.21	-61.7141	-62.666	-65.1381
-62.291	-61.837	-61.8018	-62.4247	-64.0332
-61.9727	-61.8679	-61.9834	-62.5022	-64.1907
-61.5675	-62.1292	-61.9277	-62.6332	-64.9673
-61.9011	-61.9118	-62.3724	-62.6893	-62.3073
-62.1526	-62.1632	-61.8049	-62.5429	-65.1674
-62.0001	-61.9245	-61.6142	-62.7502	-63.4649
-61.7809	-61.8706	-62.3696	-62.4658	-62.343
-61.6243	-62.2862	-62.4174	-62.6071	-64.5943
-61.7452	-61.789	-61.6337	-62.668	-62.5972
-62.0563	-61.6918	-62.3429	-62.6025	-62.6516
-62.0157	-62.0639	-61.7662	-62.4549	-64.1136
-62.0666	-61.8749	-62.1824	-62.6593	-63.0931
-62.0988	-61.8266	-61.8362	-62.4518	-63.24
-62.1455	-62.4757	-62.133	-62.7541	-63.4135
-62.2988	-62.1664	-61.6852	-62.5774	-63.6775
-61.4329	-62.1802	-61.7028	-62.5003	-63.453
-61.6367	-62.2357	-62.0598	-62.5872	-64.2523
-62.3162	-62.4535	-62.1709	-62.5279	-62.7918
-61.7381	-61.6428	-61.8283	-62.6337	-62.742
-62.1282	-61.713	-61.7817	-62.7926	-62.4517
-61.9656	-61.7607	-61.7025	-62.6649	-63.3294
-61.6551	-61.7992	-62.0592	-62.6558	-64.7064
-62.1564	-62.1086	-62.1614	-62.7147	-63.023
-61.6119	-62.4475	-61.7274	-62.6716	-64.7009
-61.7548	-62.2049	-62.2546	-62.7794	-64.4429
-62.3167	-61.8167	-62.1494	-62.2613	-65.1155
-62.1489	-62.302	-62.0908	-62.7368	-64.9702
-62.1748	-61.9822	-61.6518	-62.5228	-63.0725
-61.8646	-61.923	-61.9402	-62.4701	-63.3127
-61.8105	-62.0027	-61.8302	-62.4132	-63.8917
-62.2133	-61.9092	-61.5292	-62.7219	-63.2439
-62.259	-61.7678	-61.7087	-62.7192	-65.0787
-61.5776	-62.1725	-61.8158	-62.6982	-64.846
-61.9463	-61.6014	-62.019	-62.7976	-64.0709
-61.9823	-61.7983	-62.1574	-62.6105	-63.0914
-61.9736	-61.7801	-62.2311	-62.7589	-64.3694
-62.0038	-62.1597	-62.1945	-62.6198	-62.9907
-62.1838	-61.7601	-61.9446	-62.3894	-63.7565
-62.252	-62.2725	-61.9053	-62.6221	-63.3544
-61.8462	-61.9005	-62.1885	-62.8659	-64.0077
-62.153	-61.6198	-62.1075	-62.5384	-65.5324
-61.92	-62.2972	-61.8684	-62.2914	-64.6254
-61.5151	-61.6917	-61.9362	-62.6197	-65.5578
-61.7554	-62.013	-62.3622	-62.4787	-62.9023
-62.0009	-62.3329	-62.081	-62.878	-63.8794
-62.2056	-62.0496	-62.2267	-62.3963	-62.4252
-61.6826	-61.774	-62.3729	-62.2445	-64.6944
-61.567	-62.3028	-62.1171	-62.4803	-64.0999
-61.883	-62.3114	-62.1641	-62.4879	-65.1976
-61.8058	-62.1855	-62.3703	-62.5506	-65.5527
-61.8133	-62.1081	-61.924	-62.3438	-65.2868
-62.0308	-61.6887	-61.7911	-62.85	-63.6263
-61.887	-62.1012	-62.0265	-62.5269	-62.1887
-61.7638	-62.218	-61.8844	-62.6773	-63.9217
-62.1451	-62.427	-61.9961	-62.5273	-62.963
-62.1654	-62.3326	-62.1908	-62.3188	-62.9106
-61.8038	-62.1823	-61.7272	-62.496	-63.1529
-61.7373	-62.3992	-62.0934	-62.3169	-62.5173
-62.2433	-62.2859	-62.2928	-62.5333	-64.7255
-61.7972	-61.6645	-62.0788	-62.7092	-64.6024
-61.5665	-62.3061	-61.8984	-62.4918	-64.0551
-62.0216	-62.4108	-62.0024	-62.7975	-63.3498
-61.9197	-62.1051	-62.1724	-62.3909	-64.8898
-61.7527	-61.5945	-61.9641	-62.9093	-64.087
-61.6088	-61.8933	-62.4086	-62.6581	-65.511
-61.9703	-62.3507	-61.9504	-62.7728	-65.1292
-61.791	-62.0603	-61.7055	-62.6608	-63.3511
-61.6544	-62.4129	-62.1312	-62.6532	-64.097
-61.9999	-62.0635	-61.8631	-62.5758	-63.2245
-62.2147	-62.427	-62.5048	-62.4037	-64.2656
-61.8692	-61.7428	-62.2321	-62.4306	-65.021
-61.9809	-61.6761	-62.1623	-62.5137	-64.6566
-62.1106	-62.1627	-62.3941	-62.4127	-62.5273
-62.2203	-61.9051	-62.5235	-62.6974	-65.078
-61.7251	-61.5823	-62.2683	-62.4884	-62.2435
-62.303	-61.4718	-61.9703	-62.7352	-63.4257
-61.8907	-61.7743	-62.0932	-62.9318	-64.6701
-61.9657	-61.9676	-62.2534	-62.7976	-64.9052
[truncated: 18,001 more rows]

## Sheet: Fig. 2c
Latency (10mW.cm-2)	Jitter	Latency (20mW.cm-2)	Jitter	Latency (50mW.cm-2)	Jitter	Latency (200mW.cm-2)	Jitter
26.1949	1.35398	12.4951	0.8045	10.6664	1.34488	7.73266	1.20731
26.1102	1.96597	12.7744	1.14503	10.703	1.50427	8.90522	1.91277
24.0749	2.08544	14.083	0.90486	11.8394	1.72594	7.69933	1.38379
25.6018	2.16678	12.0189	1.23732	11.5858	1.33804	8.2022	1.6583
22.7929	1.46978	14.2407	1.29226	10.5106	2.04079	8.35362	1.43294
25.8951	1.98302	11.9057	0.54752	8.65974	1.25904	7.13223	0.83525
21.9846	1.82609	13.9843	0.96928	8.92768	1.56625	7.12748	1.61132
23.4062	2.15253	13.3779	-0.12567	11.9666	1.6944	7.60233	0.90576
22.0678	2.02207	14.4604	1.7097	7.93477	1.47417	9.00546	1.07604
22.3634	2.18485	14.2171	0.71601	10.1025	1.77656	7.51663	0.85839
26.5761	1.72143	14.9341	0.39414	8.58926	1.56462	9.27801	1.70452
25.83	1.71456	14.8855	0.92609	12.3998	1.14382	9.1998	1.42276
23.6392	2.2343	12.7698	0.26826	11.1497	0.75576	8.93131	2.02039
27.3113	0.82516	14.1552	1.05662	10.1522	2.14807	8.57348	1.62618
21.9998	1.55374	12.2517	0.75433	10.0141	1.21208	8.79301	1.26405
24.3447	1.20903	11.6161	2.28786	8.08021	1.48108	8.10723	1.09412
24.013	1.60864	14.3275	1.70584	11.0053	1.6558	9.24075	1.14292
26.24	2.07271	13.4001	-0.32996	7.99943	1.48497	8.81927	1.47771
26.4122	2.15238	13.3237	1.31544	8.13579	1.098	8.48612	1.05181
22.8839	1.32408	14.9379	0.28534	10.2517	1.26407	7.25054	1.52894

## Sheet: Fig. 2d
10	20	30	50	100	200	500 mW.cm-2
41.4858	58.4563	75.8802	85.3431	88.0875	95.7882	93.3243
37.5992	60.5731	73.655	85.0902	90.5478	95.3312	93.7405
37.4262	59.7451	71.4486	87.2905	87.4464	95.9501	94.3578
41.1933	59.0396	71.5062	89.9665	88.5738	94.8262	95.3023
43.1554	61.8188	72.0905	86.3742	87.5124	92.5321	95.3192
44.3787	60.3945	75.2399	87.7946	87.7468	95.5418	93.4625
38.0263	60.1884	72.0731	85.6981	91.0879	95.8558	95.3324
41.4937	62.3197	75.0971	88.7574	90.4962	94.9113	95.3015
40.7082	58.6579	72.015	85.8795	88.7587	95.2036	94.2164
37.094	61.3918	75.718	87.3345	91.671	95.1496	94.9407
39.6633	61.3716	72.5899	88.4546	87.4584	93.8512	93.4263
38.2812	59.2066	71.7616	89.5672	89.3182	94.8253	94.07

## Sheet: Fig. 2e
2 ms	5 ms	10 ms	20 ms	50 ms
-73.9649	-71.705	-67.8591	-68.0117	-66.2647
-74.209	-71.6795	-66.2417	-68.0422	-67.876
-73.9649	-70.6877	-67.0352	-68.0117	-67.0704
-74.209	-71.6541	-67.0657	-68.0117	-67.0704
-73.9649	-71.6795	-67.0962	-67.9812	-66.3257
-74.209	-69.645	-66.2417	-68.0117	-67.9065
-73.9649	-71.6541	-67.8591	-67.9812	-67.1619
-74.209	-70.6369	-67.0046	-68.0117	-66.3563
-74.209	-72.6459	-66.2722	-67.2793	-67.1314
-74.4531	-70.6114	-66.2417	-68.0117	-67.1314
-74.209	-72.6968	-67.0657	-68.0117	-67.1314
-73.9649	-71.6541	-67.0046	-68.0117	-67.2229
-74.209	-70.6369	-66.2417	-67.9812	-67.9981
-74.209	-71.6541	-67.0352	-68.6831	-67.2229
-74.4531	-70.6369	-67.0046	-67.2793	-67.1924
-74.4531	-71.6541	-67.7981	-67.2183	-66.3868
-74.209	-70.6114	-66.9741	-67.9202	-66.3868
-74.6973	-71.6541	-66.9741	-68.0117	-68.0591
-74.4531	-71.6541	-67.0352	-68.0117	-67.2535
-74.209	-70.6369	-67.7981	-67.2793	-67.2535
-74.209	-71.6287	-67.0046	-67.9812	-67.3145
-74.9414	-70.6114	-67.0046	-67.2793	-67.284
-74.4531	-71.6795	-67.0046	-68.0117	-67.345
-74.4531	-71.6541	-67.0046	-67.2793	-68.1202
-74.6973	-70.6623	-66.1807	-68.0422	-67.3145
-74.6973	-72.6714	-67.0046	-68.0422	-68.1812
-74.6973	-71.6541	-67.0046	-68.7441	-67.345
-74.4531	-70.6369	-67.0046	-68.0117	-67.3755
-74.4531	-72.6714	-66.1807	-68.7441	-66.6004
-74.9414	-71.6541	-66.1807	-68.0117	-67.3755
-74.4531	-71.6287	-67.0352	-67.9812	-67.3755
-75.1855	-72.6459	-67.0046	-67.2793	-67.3755
-74.9414	-71.6795	-67.0352	-68.0117	-67.3755
-74.6973	-70.6369	-67.0046	-68.0422	-67.406
-74.4531	-70.6114	-67.0046	-68.7441	-67.345
-74.9414	-71.6541	-66.2112	-68.0422	-66.6004
-75.1855	-71.6541	-67.7981	-67.3098	-67.3755
-74.209	-71.6541	-67.0046	-66.6079	-67.3755
-74.6973	-72.7222	-66.9741	-68.0117	-67.3755
-74.9414	-71.6287	-66.9741	-68.0117	-67.3755
-74.209	-71.6287	-67.0352	-68.7747	-66.6004
-74.6973	-71.6287	-66.2112	-67.3098	-66.6004
-74.9414	-72.6714	-67.7676	-68.1033	-66.6614
-74.4531	-71.6287	-66.2112	-68.0422	-67.406
-74.6973	-71.6795	-67.0046	-67.3098	-66.6614
-74.9414	-70.6623	-67.0046	-68.0422	-67.4671
-74.9414	-71.6795	-67.0657	-67.3098	-66.6309
-74.9414	-71.6541	-66.9741	-68.7747	-67.4671
-74.9414	-71.6541	-66.9741	-67.2793	-67.4366
-74.9414	-71.6287	-66.1807	-67.2793	-67.406
-74.9414	-70.6114	-67.0046	-68.0422	-66.6309
-74.9414	-71.6032	-66.9741	-67.2793	-67.406
-75.1855	-71.6032	-67.0352	-68.7747	-67.406
-74.9414	-71.6032	-66.2417	-67.9812	-69.0479
-75.1855	-71.6287	-67.0352	-68.0117	-66.6004
-74.9414	-71.5778	-67.0046	-68.0422	-66.6004
-74.9414	-72.5696	-67.7981	-68.0422	-67.4366
-75.4297	-71.5524	-66.9741	-68.0117	-67.4366
-75.1855	-70.5351	-66.9741	-68.0117	-67.4366
-74.9414	-71.5524	-66.9436	-68.0422	-66.6309
-75.4297	-71.6032	-66.1501	-68.0117	-67.4671
-74.9414	-71.6032	-66.1501	-68.0117	-67.4671
-74.9414	-70.586	-66.1807	-68.0422	-66.6614
-74.9414	-71.5778	-66.9131	-67.3098	-67.4976
-74.6973	-71.6032	-66.8826	-67.3098	-67.4671
-74.9414	-70.5606	-66.8826	-68.0422	-66.6309
-75.1855	-72.6459	-66.8826	-68.0727	-66.6614
-74.9414	-70.6114	-66.8826	-68.0727	-67.5281
-74.9414	-70.586	-66.9436	-68.0727	-67.5281
-74.9414	-71.6032	-66.9436	-68.1033	-68.2727
-75.1855	-72.6205	-66.9436	-68.8052	-65.8863
-74.6973	-71.6032	-66.1196	-67.3098	-67.4976
-74.9414	-71.6287	-67.737	-68.0727	-67.4976
-74.6973	-70.6114	-66.9131	-68.1338	-67.4671
-74.6973	-72.6205	-66.9741	-68.8662	-67.5281
-74.9414	-71.6287	-66.9741	-68.0727	-67.5281
-74.4531	-71.6287	-66.9436	-68.1033	-67.4976
-74.209	-70.6369	-66.9436	-68.1033	-68.2422
-74.4531	-70.6369	-66.9436	-67.3709	-67.4671
-74.4531	-71.6541	-66.9436	-68.0727	-66.6919
-74.4531	-71.6541	-66.9741	-68.8662	-67.4976
-74.4531	-70.6369	-66.1807	-68.1338	-67.4671
-74.4531	-71.6287	-66.1501	-68.1033	-67.5281
-74.4531	-71.6287	-67.7676	-67.3098	-67.4976
-74.9414	-72.6714	-66.9741	-68.0727	-66.7225
-74.6973	-71.6541	-67.0046	-68.8357	-66.7225
-74.4531	-71.6795	-67.7981	-68.1033	-67.4976
-74.6973	-70.6369	-66.2112	-68.0727	-66.7225
-74.4531	-71.6541	-66.2112	-68.1338	-66.6919
-74.4531	-70.6623	-67.0046	-68.1033	-67.5281
-74.4531	-71.6287	-67.7676	-68.1338	-68.3338
-74.4531	-71.6541	-66.1807	-68.1338	-67.4976
-74.209	-71.6541	-67.0046	-68.1033	-66.7225
-74.4531	-71.6287	-67.0046	-68.1338	-68.3338
-74.4531	-71.6287	-67.8286	-68.1033	-67.5281
-74.209	-71.6541	-66.2112	-68.1338	-67.5281
-74.209	-71.6287	-67.7981	-68.1338	-66.753
-73.9649	-72.6714	-66.2417	-68.1033	-68.3338
-73.9649	-71.6541	-66.9741	-68.1338	-67.5281
-73.9649	-71.6032	-66.2112	-68.1338	-67.5586
-74.209	-70.6369	-67.7981	-68.1338	-67.5586
-73.9649	-71.6541	-66.9741	-68.1338	-66.753
-73.9649	-71.6541	-66.9741	-68.8967	-67.5892
-73.9649	-70.6114	-67.0046	-68.1338	-66.753
-73.9649	-71.6541	-66.9741	-68.1338	-67.5586
-73.9649	-71.6541	-67.0046	-68.1643	-67.5281
-73.9649	-71.6287	-67.0046	-67.4319	-68.3643
-73.9649	-71.705	-66.1501	-68.1643	-68.3948
-73.9649	-71.6795	-67.0046	-68.1948	-66.7835
-73.9649	-70.6877	-67.0046	-68.1643	-67.5892
-73.9649	-71.705	-67.0046	-67.4319	-66.753
-73.7207	-70.6623	-66.1807	-68.1338	-67.5892
-73.9649	-72.7222	-66.2112	-67.4319	-67.5892
-73.9649	-71.6795	-67.0046	-68.1948	-67.5586
-73.9649	-71.6541	-66.9741	-67.4624	-67.5892
-73.9649	-71.6795	-66.2722	-68.1948	-66.814
-74.209	-71.6795	-67.8286	-68.1643	-67.6197
-73.9649	-70.6877	-66.2722	-68.1948	-68.4253
-73.9649	-71.7304	-67.0657	-67.4624	-67.6197
-73.9649	-73.7395	-67.0352	-68.1643	-67.5892
-73.9649	-71.6795	-67.0657	-68.1948	-68.4558
-74.209	-70.6623	-67.0352	-67.4929	-67.6197
-73.9649	-71.705	-66.2112	-68.2253	-67.5892
-73.9649	-71.6795	-67.8286	-68.2253	-68.3948
-73.9649	-71.7304	-67.0352	-68.9578	-67.6197
-73.9649	-71.705	-67.8591	-67.4624	-66.7835
-74.209	-72.6968	-67.0962	-68.2559	-68.3948
-74.209	-70.6623	-67.0657	-67.4929	-66.7835
-74.209	-71.705	-67.0352	-68.1948	-67.5892
-73.9649	-71.6541	-67.0352	-68.9272	-67.6197
-73.9649	-71.6541	-67.0657	-68.2253	-67.5892
-73.9649	-72.6968	-67.0352	-68.9272	-67.6197
-74.209	-70.6369	-67.0962	-67.4624	-67.5892
-74.209	-72.6714	-66.2722	-68.1948	-68.4253
-73.9649	-72.6968	-66.2417	-67.4624	-66.7835
-73.9649	-71.6795	-67.0352	-68.2253	-67.5892
-73.9649	-71.6541	-67.0657	-67.4624	-66.7835
-74.209	-71.6795	-67.0046	-68.2253	-67.5892
-73.9649	-71.6795	-66.2112	-68.1948	-67.5586
-74.209	-71.6287	-67.0352	-67.4929	-67.5586
-73.9649	-71.6795	-66.2112	-68.9272	-67.5586
-73.9649	-71.6795	-67.0046	-67.4624	-68.3338
-73.7207	-71.6541	-67.0352	-68.1948	-67.5281
-73.4766	-71.6541	-67.0352	-67.4624	-67.5586
-73.9649	-72.6968	-67.0046	-68.1643	-67.4976
-73.9649	-71.6795	-67.0352	-68.1643	-67.5281
-73.9649	-71.6795	-67.0352	-68.1643	-66.753
-73.9649	-71.6541	-66.1807	-68.8662	-67.5586
-73.9649	-71.6795	-67.0352	-67.4014	-67.4976
-73.9649	-71.6795	-67.0352	-67.4319	-68.3338
-73.9649	-71.6795	-67.0046	-68.8357	-67.5586
-73.9649	-70.6623	-67.0046	-67.4014	-67.5281
-73.9649	-71.705	-67.0352	-68.1643	-66.6919
-73.9649	-71.6541	-67.0352	-68.1643	-66.7225
-73.9649	-71.6541	-67.0352	-68.8357	-68.3338
-73.9649	-71.6795	-67.0046	-68.1338	-66.7225
-74.209	-71.6795	-67.0352	-67.4319	-66.6919
-74.209	-71.6795	-67.8286	-68.1338	-67.4976
-74.209	-71.6795	-66.2417	-68.1033	-68.3033
-74.4531	-70.6369	-67.8286	-68.1338	-67.4671
-74.4531	-71.6541	-67.8591	-68.1338	-67.4671
-74.209	-71.6541	-67.0046	-67.4014	-66.6614
-74.209	-71.6795	-67.0046	-68.1033	-67.4366
-74.209	-70.6114	-67.0352	-68.8357	-67.4366
-74.4531	-71.6541	-66.2417	-68.8357	-68.2727
-74.4531	-71.6541	-67.0352	-67.3403	-67.4671
-74.4531	-71.6541	-67.8286	-68.8052	-66.6309
-74.4531	-70.6114	-67.0046	-68.8052	-67.4671
-74.4531	-71.6287	-67.0046	-67.3098	-67.4366
-74.4531	-72.6459	-67.0046	-68.0422	-67.4366
-74.4531	-71.6287	-66.2417	-67.3403	-67.4366
-74.9414	-71.6287	-66.9741	-68.0727	-67.4366
-74.9414	-70.6114	-67.0046	-67.3098	-67.4366
-74.9414	-71.6795	-67.0046	-68.0727	-67.4671
-74.9414	-70.6369	-66.2112	-68.0422	-66.6614
-74.9414	-71.6541	-66.9741	-67.3098	-68.2727
-74.6973	-70.6623	-66.9741	-68.0422	-67.4671
-74.9414	-71.6795	-66.1807	-68.0422	-66.6309
-74.9414	-70.6369	-66.9741	-68.0422	-66.6309
-75.1855	-71.6541	-66.9741	-67.3403	-67.4366
-74.9414	-72.6459	-67.7676	-68.0727	-66.6309
-75.1855	-70.6369	-66.2417	-68.0727	-67.4366
-74.9414	-71.6287	-67.0046	-67.3403	-67.4671
-74.9414	-71.6287	-67.0046	-68.0422	-68.2422
-74.9414	-71.6541	-67.0352	-68.0422	-68.2727
-75.4297	-71.6032	-67.0352	-68.7747	-66.6309
-75.4297	-71.6287	-66.2112	-67.3098	-67.4671
-75.1855	-71.6287	-66.2112	-68.7747	-67.4671
-75.4297	-70.6114	-67.7676	-67.3403	-67.4976
-75.4297	-70.5606	-67.0046	-68.0422	-68.2727
-75.1855	-72.6459	-66.9741	-67.3403	-67.4671
-75.4297	-71.6541	-66.9741	-68.0422	-67.4671
-75.1855	-71.6032	-67.0046	-68.0727	-67.4671
-75.4297	-71.6287	-66.9436	-67.3403	-67.4671
-75.4297	-70.6114	-67.7676	-68.1033	-66.6309
-75.4297	-71.6541	-66.1807	-68.0727	-67.4366
-75.1855	-70.6114	-66.1807	-68.0727	-66.6309
-75.1855	-71.6541	-67.7065	-67.3403	-66.6004
-75.4297	-71.6795	-66.9741	-68.0727	-67.406
-75.4297	-71.6541	-67.7981	-68.0727	-66.6309
-75.4297	-71.6032	-66.9436	-68.0422	-67.406
-75.6738	-71.6287	-65.3872	-68.0422	-67.406
-75.4297	-71.6287	-66.9741	-68.0422	-67.4366
-75.1855	-71.6287	-67.0046	-68.0117	-67.3755
-75.1855	-71.6287	-66.1807	-68.0117	-67.4366
-75.4297	-71.6541	-67.0046	-68.0422	-67.406
-75.1855	-72.6459	-66.2417	-68.0117	-67.406
-75.4297	-71.6541	-67.0046	-68.0117	-66.5699
-75.6738	-71.6287	-66.9436	-67.3098	-67.345
-75.4297	-71.6032	-67.7676	-67.9812	-69.0174
-75.4297	-70.586	-66.9741	-67.3098	-66.6004
-75.4297	-72.6459	-67.7676	-68.0117	-67.4366
-75.4297	-70.6369	-66.1807	-68.0117	-67.4366
-75.1855	-71.6287	-67.0046	-67.9812	-67.406
-75.4297	-71.6287	-66.1807	-67.9507	-66.6004
-75.6738	-71.6541	-66.2112	-68.0117	-67.406
-75.6738	-71.6287	-66.1807	-68.7441	-67.3755
-75.4297	-70.6114	-66.9436	-68.0422	-67.3755
-75.4297	-71.6032	-66.9436	-68.0422	-66.5393
-75.4297	-71.6541	-66.9741	-67.2793	-66.5699
-75.1855	-71.6287	-66.2112	-68.0117	-68.1812
-75.6738	-71.6287	-66.9741	-68.0117	-67.3755
-75.6738	-72.6459	-66.1807	-67.9812	-67.406
-75.1855	-72.6459	-67.0046	-67.9812	-68.2422
-75.4297	-71.6287	-66.9741	-68.6831	-66.6004
-75.6738	-71.6795	-66.9741	-67.9812	-67.4366
-75.4297	-71.6541	-66.9436	-67.9812	-67.406
-75.4297	-71.6541	-67.7981	-68.7136	-68.2117
-75.1855	-70.6369	-66.9741	-67.2793	-66.6004
-74.4531	-71.5269	-66.9741	-68.0422	-66.6004
-74.209	-70.7131	-66.9741	-67.2793	-67.4366
-73.7207	-69.9248	-66.9741	-68.0422	-67.4366
-73.4766	-69.1618	-66.9741	-68.0117	-67.9981
-72.9883	-68.3989	-67.0352	-67.2793	-66.2464
-72.7442	-68.7549	-67.0046	-68.0117	-65.1478
-73.2324	-67.0256	-67.0046	-67.2793	-64.1712
-72.7442	-66.3644	-66.2112	-68.0422	-63.2251
-72.2558	-64.7114	-66.8521	-68.7747	-61.504
-72.5	-66.1101	-65.082	-67.7981	-61.3941
-72.2558	-63.5161	-64.9294	-66.8521	-59.7644
-72.5	-63.8976	-64.0139	-66.4858	-59.7156
-72.2558	-63.3635	-63.0984	-64.7769	-58.9527
-72.0117	-62.7531	-62.3049	-63.8308	-57.3841
-72.0117	-62.2191	-60.657	-62.9153	-57.4268
-71.7676	-61.6596	-60.657	-62.7322	-57.5
-72.0117	-61.151	-59.894	-61.1758	-55.962
-71.5234	-59.5997	-59.1311	-60.3213	-56.0657
-71.7676	-60.0829	-58.4597	-59.5583	-54.5276
-71.5234	-59.6505	-58.4902	-59.5278	-53.8868
-71.7676	-59.091	-57.0559	-58.0325	-53.1543
-72.0117	-58.5824	-55.53	-58.0325	-52.5135
-71.7676	-58.1501	-56.4761	-55.8352	-51.0364
-71.7676	-57.616	-55.0112	-55.1333	-51.2012
-71.7676	-56.1664	-53.6074	-55.1333	-50.5909
-72.0117	-56.6496	-54.5535	-55.2249	-49.9805
-72.0117	-55.2	-53.1191	-54.4924	-49.3702
-72.2558	-55.7595	-52.6003	-53.1191	-48.7293
-72.0117	-55.3272	-51.929	-51.7153	-48.1495
-72.0117	-54.844	-51.3186	-51.8069	-47.5696
-71.7676	-54.4117	-50.7998	-51.1965	-46.9593
-72.5	-53.9793	-49.3655	-50.5862	-47.1851
-72.0117	-52.4789	-48.7856	-49.2434	-44.9939
-72.5	-52.0466	-49.3655	-48.6025	-46.0254
-72.2558	-53.6233	-49.0908	-48.7551	-43.8343
-72.5	-52.1483	-48.8162	-48.9077	-43.2239
-72.0117	-52.6823	-49.3349	-47.5649	-42.6441
-72.2558	-51.1819	-47.4124	-46.9851	-42.8089
-72.5	-50.6987	-48.7856	-46.4053	-41.3929
-72.5	-50.1646	-47.626	-45.8254	-41.5882
-72.2558	-49.7323	-47.3513	-45.2456	-40.9778
-72.2558	-48.181	-47.9311	-45.3677	-40.3064
-72.2558	-47.6469	-46.0391	-43.323	-38.7684
-72.5	-46.9857	-47.3513	-44.147	-38.8416
-72.7442	-47.3163	-46.3137	-42.8042	-37.9566
-72.5	-46.4008	-45.2151	-42.1938	-36.8274
-72.7442	-40.5262	-45.7949	-41.5835	-30.2967
-72.5	-23.0549	-45.5203	-41.6445	-9.94145
-72.5	-4.15939	-45.3066	-39.4473	12.3852
-72.5	1.05403	-45.0015	-40.1797	19.8437
-72.2558	-4.41371	-43.9944	-37.8298	13.4655
-72.5	-14.2302	-44.5437	-37.4331	1.36226
-72.5	-26.0049	-44.269	-30.1699	-13.512
-72.7442	-36.9658	-44.0249	-9.8147	-25.3833
-72.7442	-45.5107	-43.7502	13.3176	-34.325
-72.7442	-49.8595	-43.4756	18.5056	-40.7947
-72.9883	-53.5979	-43.2009	12.8599	-45.2808
-72.7442	-56.2173	-43.7197	-0.78149	-48.3631
-72.9883	-57.9721	-43.4451	-14.1177	-49.5716
-72.2558	-59.1419	-42.4075	-25.989	-51.6285
-72.7442	-59.9048	-42.1633	-34.9307	-51.6163
-72.7442	-60.3117	-41.1562	-41.4004	-53.6853
-72.5	-60.3372	-41.7361	-45.1541	-53.0628
-72.7442	-60.5915	-41.5225	-48.2363	-53.0628
-72.7442	-60.7441	-40.4849	-50.9829	-52.1045
-72.7442	-60.9729	-41.0037	-52.2341	-52.6355
-72.9883	-61.1764	-39.9661	-52.2952	-51.5857
-72.9883	-61.3798	-39.7219	-53.4853	-52.8003
-72.9883	-61.5833	-40.2712	-54.4009	-50.7618
-73.2324	-60.7441	-40.79	-52.936	-51.1707
-73.2324	-61.9902	-39.6914	-53.5159	-50.774
-73.2324	-61.1255	-38.6843	-52.5088	-51.0913
-72.7442	-62.3462	-39.2336	-52.9971	-49.8279
-72.9883	-62.5497	-38.2266	-52.6003	-49.4007
-73.2324	-62.7023	-38.7759	-51.4407	-49.7791
-73.2324	-62.8549	-38.4707	-51.7764	-48.5157
-72.7442	-61.9902	-37.4636	-52.1121	-48.1495
-72.9883	-63.16	-38.0434	-50.8914	-46.9166
-72.7442	-63.3126	-36.9143	-50.4336	-46.4283
-73.2324	-63.4652	-37.4941	-50.0063	-46.8372
-73.2324	-63.6432	-36.426	-48.8467	-45.6043
-72.9883	-64.7876	-36.1208	-48.3889	-46.7884
-72.9883	-63.923	-35.8767	-48.7551	-46.3611
-73.2324	-63.0838	-35.541	-47.5955	-45.1587
-73.2324	-65.2454	-36.0293	-47.8396	-44.701
-73.2324	-64.3808	-35.7241	-47.4429	-44.3042
-73.2324	-63.5161	-34.5645	-46.2832	-43.0713
-73.4766	-65.6523	-34.9612	-47.3208	-42.6441
-73.4766	-64.7876	-34.656	-46.1611	-43.053
-73.2324	-64.9402	-34.4119	-45.032	-42.6563
-73.2324	-65.0165	-34.0457	-45.3066	-42.2291
-73.2324	-65.0928	-34.4424	-45.6423	-40.9961
-73.4766	-65.2454	-33.3743	-44.4827	-41.3746
-73.4766	-64.3808	-33.0386	-44.0554	-41.7225
-72.9883	-65.5252	-32.6724	-44.3911	-40.459
-73.2324	-65.6014	-32.062	-43.262	-39.2566
-73.4766	-64.6859	-30.353	-42.8347	-39.574
-73.9649	-65.8558	-22.9678	-41.675	-38.3716
-73.7207	-65.9321	-11.3711	-42.7126	-38.75
-73.4766	-66.0592	6.20703	-40.79	-38.3533
-73.4766	-67.1782	14.3247	-41.0647	-37.0899
-73.4766	-65.2708	13.8364	-40.668	-37.4073
-73.4766	-65.3217	6.6648	-40.1797	-36.98
-73.7207	-66.4661	-2.30737	-39.0505	-36.4002
-73.9649	-65.5506	-13.4768	-38.6233	-35.8204
-74.209	-66.6441	-21.8997	-37.4941	-35.2405
-73.9649	-66.7713	-30.1394	-38.5012	-33.7635
-73.9649	-67.8394	-35.1138	-38.0129	-33.501
-73.7207	-65.9066	-39.3862	-38.3181	-27.9773
-73.9649	-67.0002	-42.5601	-37.7383	-13.3411
-73.9649	-67.1019	-44.8184	-35.6936	8.80855
-73.9649	-67.1273	-45.6728	-35.8462	17.5976
-73.9649	-68.2717	-47.5955	-35.1748	14.4116
-73.9649	-66.3135	-48.3889	-34.8391	5.6042
-73.9649	-66.4407	-48.8772	-27.8506	-6.5418
-73.9649	-67.4834	-49.2434	-12.4087	-19.0357
-74.209	-67.5851	-48.511	7.39722	-28.6182
-73.9649	-66.6441	-50.1589	16.1863	-35.9119
-74.209	-67.7631	-48.511	14.5383	-40.3248
-74.209	-66.8222	-49.1824	4.19287	-45.6897
-73.9649	-66.8476	-48.2668	-7.22071	-47.5696
-73.9649	-67.9411	-49.5791	-19.6414	-50.2063
-73.9649	-67.992	-48.572	-28.4915	-49.8157
-74.209	-68.0683	-48.2974	-35.7852	-51.4148
-73.9649	-68.1192	-48.0227	-41.0037	-51.0975
-73.9649	-69.2127	-47.8091	-45.4898	-52.1778
-73.9649	-67.2291	-47.5344	-47.4429	-51.4331
-73.9649	-69.3398	-48.0227	-49.2739	-52.1167
-74.4531	-67.3562	-46.2222	-51.227	-51.9947
-73.9649	-70.4843	-45.978	-52.0205	-51.72
-74.209	-68.5515	-46.5579	-52.5088	-52.2815
-73.9649	-68.5769	-46.2832	-52.051	-51.2012
-74.209	-67.6105	-46.0085	-52.8445	-50.9266
-74.4531	-69.6959	-45.7339	-52.7224	-49.7547
-74.4531	-67.7122	-45.4897	-53.3328	-49.4495
-74.209	-68.8058	-46.0085	-52.3257	-49.8279
-74.4531	-68.8567	-45.7644	-52.0815	-49.4007
-74.6973	-68.9075	-44.7268	-51.8069	-49.065
-74.4531	-68.9584	-44.4522	-51.5322	-48.6988
-74.4531	-69.0092	-44.1775	-51.166	-47.5574
-73.9649	-68.0683	-43.0789	-51.5933	-48.772
-74.4531	-69.111	-43.5671	-49.7012	-47.6307
-74.4531	-69.1873	-44.1165	-49.2739	-46.4588
-74.209	-68.2463	-43.0483	-49.6707	-46.8982
-74.209	-69.2636	-41.9497	-48.572	-46.471
-74.4531	-68.3226	-42.4685	-49.7012	-45.2381
-74.209	-70.3825	-42.1938	-47.8396	-45.5555
-73.9649	-69.4416	-41.9497	-48.9688	-45.0977
-74.209	-70.5097	-40.8816	-47.8701	-43.8648
-73.9649	-69.5179	-41.4004	-47.5039	-44.2432
-74.209	-69.5433	-41.1562	-46.3442	-42.9798
-74.4531	-69.5942	-41.7361	-46.6494	-43.2972
-74.209	-68.6278	-40.668	-46.1611	-42.8699
-73.9649	-70.7131	-40.3933	-44.971	-43.2483
-74.209	-69.7213	-40.1492	-45.2761	-42.0459
-74.209	-69.7722	-40.0881	-44.8489	-40.7825
-73.9649	-69.7976	-39.9966	-44.3911	-40.3248
-74.209	-69.823	-41.5225	-44.6352	-40.7032
-73.9649	-70.9166	-41.4614	-43.4756	-40.3064
-73.9649	-69.9248	-42.9263	-43.0483	-39.9097
-74.4531	-70.0011	-44.3606	-43.384	-39.513
-74.209	-70.0011	-43.4145	-42.1938	-39.0857
-73.9649	-71.0183	-45.5202	-42.4685	-38.6585
-73.9649	-70.0519	-45.3066	-41.3088	-38.1702
-74.209	-71.12	-45.032	-40.9121	-37.6514
-73.9649	-70.1282	-46.3747	-41.2478	-37.2547
-73.9649	-70.1537	-46.8325	-40.1187	-36.7969
-73.9649	-70.1791	-46.4663	-39.6914	-36.2781
-73.9649	-69.2127	-47.7175	-39.9966	-35.7898
-73.9649	-70.2554	-48.1143	-38.7759	-35.2405
-74.209	-71.2981	-48.5415	-37.5247	-34.5386
-73.9649	-70.3317	-48.9077	-37.8603	-33.5621
-74.209	-69.3399	-48.511	-37.4026	-28.4839
-74.209	-70.3825	-49.7012	-36.8838	-16.7163
-74.209	-69.3653	-50.0063	-36.3955	3.57784
-73.9649	-69.3907	-49.5791	-36.5786	15.0219
-73.9649	-70.4334	-50.6777	-34.4119	15.1135
-74.209	-70.4588	-51.0134	-34.1677	7.5146
-74.209	-69.5179	-51.3491	-29.8953	-3.47172
-73.9649	-70.5606	-50.8608	-17.322	-14.8853
-74.209	-70.5606	-51.99	2.97217	-24.6814
-74.209	-70.6114	-51.5017	15.1487	-31.5052
-73.9649	-70.6114	-52.6003	15.2402	-38.1092
-73.9649	-70.6877	-52.051	6.90893	-41.576
-73.9649	-70.6877	-53.1497	-4.07739	-45.4639
-73.9649	-69.6705	-53.4243	-14.7585	-47.6307
-73.9649	-70.7386	-53.7295	-25.2871	-49.0955
-73.9649	-70.764	-53.1191	-32.9165	-50.1331
-73.9649	-70.7894	-54.1872	-38.7148	-49.9378
-73.9649	-70.8149	-54.4314	-42.9873	-51.1707
-73.9649	-70.8403	-54.6755	-46.0696	-51.3538
-73.9649	-70.8403	-54.9197	-47.5039	-52.251
-73.9649	-69.8993	-55.1333	-50.4336	-50.5787
-74.209	-70.942	-54.6145	-51.4712	-51.2317
-73.9649	-70.9166	-55.5911	-51.3491	-50.9876
-74.209	-70.9166	-56.6287	-51.7764	-49.9683
-73.9649	-69.9502	-56.8728	-51.9595	-49.6631
-74.209	-69.9756	-56.2625	-52.051	-50.1636
-73.9649	-70.9929	-54.8586	-51.99	-49.0528
-73.9649	-71.0183	-56.6287	-51.105	-49.4922
-73.9649	-71.0692	-56.8118	-50.8608	-48.3509
-74.209	-71.0692	-56.9949	-51.3796	-49.6265
-73.9649	-71.1201	-57.178	-51.0745	-48.4851
-73.9649	-72.0864	-57.3916	-50.7693	-47.3133
-73.9649	-70.1028	-57.5442	-49.7317	-47.0386
-73.9649	-71.1201	-56.9338	-50.8303	-46.6724
-74.209	-70.1537	-57.9409	-49.7622	-47.1424
-74.209	-71.2218	-57.3	-48.6941	-46.8067
-73.9649	-70.1791	-58.2766	-49.0908	-45.6348
-73.9649	-70.2045	-58.4597	-48.7246	-45.2686
-73.7207	-71.2218	-58.5818	-48.45	-45.7386
-73.9649	-71.2472	-58.7649	-48.0837	-44.5362
-73.9649	-69.2636	-58.948	-47.748	-44.17
-74.209	-71.3235	-59.0395	-46.6799	-44.6399
-74.209	-70.2808	-59.9246	-47.7786	-43.4986
-73.9649	-71.3489	-58.5207	-46.6799	-43.9686
-73.9649	-72.3662	-58.7039	-46.3442	-42.7967
-73.9649	-71.3744	-59.6499	-45.2151	-42.461
-74.209	-72.3916	-59.7415	-45.5813	-43.7671
-73.9649	-70.3825	-59.8635	-45.2456	-41.8506
-73.9649	-70.3825	-60.0466	-44.9099	-42.2901
-73.9649	-70.4334	-59.3447	-44.5742	-41.9544
-73.9649	-71.4252	-60.2908	-44.208	-40.813
-73.9649	-71.4507	-60.4128	-44.6047	-42.0276
-73.9649	-71.4252	-60.5654	-43.5671	-40.0806
-73.9649	-71.4507	-60.6265	-43.262	-40.5506
-74.209	-71.4761	-60.779	-42.1633	-40.99
-73.7207	-71.5015	-61.6946	-43.2925	-39.043
-73.9649	-71.5269	-60.9927	-42.2244	-39.574
-73.7207	-71.5269	-60.3518	-41.8276	-39.9524
-73.7207	-70.5606	-61.2063	-40.7595	-38.75
-73.7207	-71.5524	-61.3284	-41.1562	-37.6087
-73.9649	-71.5778	-61.4199	-40.79	-38.7928
-73.7207	-70.586	-61.542	-40.4543	-37.5599
-73.9649	-72.6459	-60.779	-40.9121	-37.1631
-73.9649	-70.586	-62.5185	-39.02	-36.6443
-74.209	-71.6795	-61.0232	-40.0881	-36.2476
-73.9649	-70.6114	-61.9692	-39.02	-35.7593
-73.9649	-70.6114	-61.9997	-38.5928	-34.3738
-73.9649	-71.6795	-62.9153	-38.898	-34.5691
-74.209	-70.6623	-62.2134	-37.0364	-33.8367
-73.9649	-72.6968	-62.3355	-37.9824	-30.8033
-73.9649	-70.6623	-61.6335	-36.8533	-23.1678
-73.9649	-70.7386	-62.4575	-35.6326	-4.08207
-73.9649	-70.7131	-62.5491	-35.7852	10.8288
-74.209	-70.7386	-62.6101	-35.1748	15.9069
-73.9649	-71.7558	-62.7017	-34.4424	10.4931
-73.9649	-71.7558	-62.7627	-32.2146	2.39985
-73.9649	-71.7558	-62.0608	-22.2354	-9.75834
-73.9649	-71.7558	-62.9153	-4.68774	-21.1536
-73.9649	-71.7304	-63.8003	11.0288	-29.137
-74.4531	-70.7131	-63.0679	15.3013	-34.9537
-73.9649	-70.6877	-62.366	10.6931	-40.6726
-73.9649	-71.705	-63.2815	0.98852	-43.346
-73.9649	-71.6795	-62.5185	-10.364	-45.8484
-74.209	-70.6369	-63.373	-21.686	-48.3936
-73.9649	-70.6877	-64.2275	-30.4751	-49.5228
-73.9649	-71.6795	-62.7017	-36.365	-49.5106
-74.209	-71.6795	-63.5867	-41.2783	-50.774
-74.209	-71.6287	-63.6477	-44.0249	-51.0791
-73.9649	-71.6287	-63.7087	-47.2598	-51.9458
-73.9649	-72.6459	-62.9763	-48.9993	-51.1402
-73.9649	-71.6287	-63.8308	-48.6331	-51.0486
-74.209	-71.6541	-63.1289	-49.3044	-50.896
-73.9649	-71.6287	-63.9529	-49.1824	-50.6519
-73.9649	-72.6205	-64.0444	-48.9382	-50.5298
-73.9649	-70.6623	-64.136	-48.7246	-50.2552
-73.9649	-70.6623	-64.136	-48.4805	-49.9805
-73.9649	-71.6541	-65.021	-48.2363	-49.6753
-74.209	-71.6795	-63.4646	-47.9006	-49.3702
-74.209	-71.6795	-64.3496	-47.6565	-49.126
-74.209	-71.6795	-64.4106	-47.3513	-48.7903
-73.9649	-70.6623	-64.4412	-47.0767	-47.649
-74.209	-70.6877	-63.6782	-46.741	-47.3133
-74.209	-71.6795	-65.3262	-46.4663	-47.7222
-73.9649	-72.6968	-64.5938	-46.1611	-47.356
-73.9649	-72.7222	-64.6548	-45.856	-47.7955
-73.9649	-71.6795	-64.6853	-46.2527	-45.8179
-74.209	-71.6795	-66.3333	-45.4287	-47.0936
-73.9649	-70.6623	-63.9834	-46.0696	-45.9827
-74.209	-72.6968	-64.0139	-47.5039	-45.647
-74.4531	-71.6795	-64.8989	-47.4734	-44.4446
-74.209	-70.7131	-64.9294	-48.0532	-44.8841
-74.209	-72.7222	-65.021	-49.3655	-44.5179
-74.209	-70.7386	-64.2275	-49.1824	-45.0183
-74.209	-70.7386	-65.021	-48.9382	-43.0408
-74.4531	-72.7985	-65.082	-50.8608	-42.7051
-74.209	-70.7386	-65.1431	-50.5557	-43.1446
-74.209	-71.7813	-65.1736	-50.9829	-41.9727
-74.6973	-70.7386	-65.2041	-50.7082	-42.4121
-74.209	-72.7985	-64.4412	-51.8679	-42.0154
-74.209	-70.7386	-65.2956	-52.1731	-42.5159
-73.9649	-71.8067	-66.1196	-52.5393	-41.283
-74.209	-71.8067	-65.3567	-52.875	-40.9473
-74.4531	-71.8067	-64.6243	-53.2412	-40.5811
-74.209	-71.8067	-65.4482	-53.5769	-40.2454
-74.4531	-72.7985	-65.4788	-54.584	-39.1041
-74.4531	-71.7813	-65.4788	-54.1873	-38.7989
-74.9414	-71.7813	-65.5093	-54.4619	-39.2994
-74.4531	-71.7813	-65.5398	-54.7671	-38.097
-74.9414	-71.8067	-64.7768	-55.0418	-38.5364
-74.209	-71.8321	-65.6619	-54.6145	-37.3035
-74.4531	-71.8576	-64.8989	-54.8586	-37.7124
-74.4531	-71.8067	-64.8989	-55.8657	-37.3768
-74.209	-72.8748	-65.7534	-56.1099	-36.9495
-74.4531	-71.8576	-65.7534	-56.3235	-36.5528
-74.4531	-72.8494	-65.845	-57.3611	-36.1561
-74.4531	-71.8576	-66.6384	-57.5747	-35.7288
-74.4531	-70.8657	-65.845	-57.0559	-35.3931
-74.4531	-70.8403	-66.6994	-58.002	-34.8743
-74.4531	-71.883	-66.73	-56.8118	-34.264
-74.209	-71.8576	-65.1736	-57.7578	-33.4705
-74.209	-71.883	-65.2041	-57.239	-30.5713
-73.9649	-72.8748	-66.8215	-58.1545	-19.3897
-73.9649	-71.8576	-66.0281	-57.6357	-1.30498
-73.7207	-71.9084	-66.1196	-58.5513	12.8247
-73.9649	-70.8657	-66.1501	-58.7344	16.3159
-73.9649	-71.9084	-66.1196	-58.1851	9.92549
-73.9649	-70.8912	-66.1196	-59.1006	-0.92045
-73.9649	-71.9084	-66.1807	-59.3142	-11.5284
-74.209	-70.8912	-66.2112	-58.7344	-21.9043
-73.9649	-70.9166	-66.2112	-60.3823	-30.2356
-73.9649	-71.9339	-66.2417	-59.833	-35.6861
-73.9649	-71.9339	-65.5093	-60.0161	-40.2637
-73.9649	-71.9339	-66.3027	-60.1382	-44.3042
-73.7207	-71.9339	-66.3638	-61.0232	-46.6541
-73.9649	-71.9339	-66.3027	-60.3823	-48.3021
-73.9649	-72.9511	-66.3638	-59.833	-49.4312
-74.209	-72.9765	-67.1572	-60.6875	-50.9693
-74.4531	-70.9166	-66.4248	-60.8401	-50.5603
-73.9649	-72.9765	-65.6924	-60.9927	-50.8045
-73.9649	-71.9339	-65.6619	-61.1453	-51.6712
-73.9649	-71.9339	-66.4858	-60.5654	-49.9988
-73.9649	-71.9593	-65.6924	-61.4199	-50.7435
-73.9649	-71.9593	-66.5164	-61.542	-49.7547
-73.9649	-70.942	-66.5774	-62.366	-50.2857
-73.9649	-71.9847	-66.6079	-61.0537	-50.011
-73.9649	-70.942	-66.5774	-62.7017	-48.9002
-74.209	-71.9339	-66.6384	-61.9998	-48.595
-74.209	-72.9765	-66.6384	-62.8848	-48.2593
-74.209	-71.9593	-67.4624	-61.5115	-48.7293
-74.209	-71.9593	-65.8755	-63.1289	-49.2298
-74.209	-71.9847	-66.6995	-62.5186	-48.0884
-74.209	-71.9847	-65.906	-62.5796	-47.7527
-73.9649	-73.002	-66.7605	-62.7322	-47.4475
-73.9649	-72.0101	-66.73	-62.8237	-46.3062
-73.9649	-72.0101	-65.967	-62.9153	-46.7456
-73.9649	-72.0101	-66.73	-63.7393	-45.6348
-73.9649	-73.0274	-65.967	-63.8613	-45.2991
-73.9649	-72.0356	-66.791	-63.1594	-45.055
-74.209	-72.0101	-66.0281	-63.2815	-45.4639
-73.9649	-72.0101	-66.8521	-63.3425	-45.9644
-74.209	-70.9929	-66.8521	-63.4646	-44.8841
-73.9649	-72.0356	-66.9131	-63.5867	-43.7122
-74.209	-70.9929	-66.8826	-63.6782	-43.4376
-73.9649	-72.0356	-66.9131	-63.7698	-44.7132
-73.9649	-72.0356	-66.9436	-63.8003	-42.7662
-73.9649	-72.0356	-66.9741	-63.9224	-43.2056
-74.209	-72.0864	-66.9436	-64.0139	-42.8394
-73.9649	-71.0692	-66.2417	-64.075	-41.7591
-73.9649	-71.0438	-66.9741	-64.1665	-42.1985
-73.9649	-72.0864	-66.1807	-64.2886	-41.8628
-74.209	-72.0356	-66.2417	-64.3191	-41.5271
-73.9649	-72.061	-67.0352	-64.4107	-41.1609
-73.9649	-72.0864	-67.0352	-63.8003	-40.8558
-73.9649	-71.0692	-66.2417	-63.8613	-40.5506
-73.9649	-71.0438	-67.1267	-65.3567	-39.3787
-73.9649	-72.0864	-67.0962	-64.7158	-39.8182
-73.9649	-72.1119	-66.3333	-64.7769	-39.513
-73.9649	-71.0692	-67.1267	-65.5398	-39.1468
-73.9649	-72.1119	-67.1267	-64.8684	-38.0054
-73.9649	-72.1373	-67.1267	-64.2275	-37.6087
-73.9649	-72.1119	-67.1267	-65.7534	-38.1092
-73.7207	-73.1546	-67.8896	-65.082	-37.6209
-73.9649	-72.1373	-65.5093	-64.4107	-37.2547
-73.4766	-72.1119	-67.8591	-65.2041	-36.7664
-73.9649	-71.0946	-67.0657	-65.9976	-35.564
-73.7207	-73.1546	-66.2417	-65.3262	-35.1368
-73.9649	-71.1201	-67.0046	-66.1196	-36.4124
-73.7207	-72.1373	-66.2722	-66.1501	-35.2405
-73.9649	-72.1119	-67.0352	-65.4482	-33.9771
-73.7207	-73.1546	-67.0352	-64.8074	-34.3555
-73.4766	-71.1455	-66.1807	-64.8684	-33.8978
-73.4766	-72.1882	-66.1807	-65.6619	-32.5428
-73.4766	-71.1455	-66.9741	-65.6924	-32.7076
-73.7207	-72.1627	-66.1807	-65.7534	-30.9559
-73.7207	-72.1882	-66.2112	-65.7839	-26.073
-73.9649	-73.2054	-66.9741	-66.5774	-13.9392
-73.7207	-72.1373	-66.9436	-65.8755	5.84834
-73.4766	-73.2054	-67.0352	-65.967	14.8388
-73.2324	-72.1882	-67.8286	-65.9976	14.5031
-73.2324	-72.1882	-67.0046	-66.0281	7.27046
-73.4766	-72.1882	-67.0352	-65.3567	-3.34965
-73.4766	-71.2218	-67.0352	-66.1807	-13.6829
-73.7207	-72.2136	-67.0352	-66.2112	-23.3265
-73.7207	-71.1963	-67.0352	-65.5093	-31.8225
-73.9649	-72.2136	-66.2722	-66.3027	-36.8152
-73.7207	-71.1963	-67.8286	-66.3027	-41.8018
-73.7207	-72.2136	-67.0352	-66.3333	-44.0784
-73.4766	-72.239	-67.0657	-65.6924	-47.8565
-73.4766	-71.1709	-67.0352	-66.4248	-48.4851
-73.7207	-72.2136	-67.0352	-65.6924	-49.4922
-72.9883	-72.239	-66.2417	-66.4553	-50.2246
-72.9883	-72.2136	-67.0352	-67.2793	-50.6519
-73.4766	-72.2645	-67.0352	-66.5164	-50.9571
-73.2324	-72.239	-66.3027	-66.6079	-50.243
-72.7442	-71.2472	-67.0657	-65.8755	-50.2124
-72.9883	-72.2645	-67.9202	-66.6384	-50.0904
-72.9883	-73.2817	-67.1267	-66.6689	-50.6824
-73.2324	-71.2218	-67.1572	-66.6995	-50.4383
-72.9883	-72.239	-67.1267	-66.7605	-49.358
-73.4766	-72.2645	-66.3638	-66.791	-49.889
-72.9883	-71.2726	-67.1267	-66.791	-50.4505
-72.9883	-72.2899	-67.1572	-66.8215	-49.2481
-72.5	-72.2899	-67.1267	-67.5845	-48.1373
-73.4766	-72.2899	-67.1877	-66.1501	-48.5462
-72.7442	-72.3153	-67.1877	-66.9131	-47.4048
-72.7442	-72.2899	-67.1877	-67.676	-47.1302
-72.9883	-71.2981	-67.1877	-66.9741	-47.5696
-73.2324	-72.3662	-67.1572	-67.0352	-47.2644
-73.2324	-72.3153	-67.1572	-66.3027	-46.9288
-72.9883	-72.3153	-67.1572	-66.3333	-46.6236
-73.2324	-72.3153	-67.1572	-67.0962	-46.3184
-73.2324	-72.3153	-67.1877	-67.0657	-45.9522
-72.9883	-72.3662	-68.0117	-67.1267	-45.647
-73.4766	-72.3407	-67.2488	-67.8591	-44.5057
-73.2324	-72.3407	-67.1877	-66.4248	-45.0367
-72.9883	-72.3916	-67.2488	-67.1877	-43.0896
-73.4766	-71.3744	-67.2488	-66.4553	-44.3653
-73.2324	-72.3662	-67.2183	-67.2488	-44.8352
-73.4766	-73.4089	-67.2488	-67.2488	-42.1131
-73.4766	-72.3407	-67.2793	-67.2793	-43.4498
-73.4766	-72.3407	-68.0422	-67.3098	-42.3694
-73.4766	-73.4089	-67.2793	-67.3098	-42.8394
-73.7207	-72.3662	-67.2488	-68.0422	-42.5953
-73.7207	-72.3407	-67.2793	-66.5774	-41.4539
-73.7207	-71.3744	-67.2488	-68.0727	-41.9544
-73.7207	-72.3662	-67.2488	-67.4014	-42.4854
-73.7207	-73.3834	-67.3098	-66.6689	-41.3746
-73.7207	-72.3916	-67.2793	-67.4624	-41.0694
-73.4766	-72.417	-66.5164	-67.4624	-41.5393
-73.4766	-71.3744	-66.5164	-67.4929	-38.8477
-73.4766	-72.3916	-67.3098	-67.4624	-40.1538
-73.2324	-72.3662	-66.5164	-66.7605	-39.043
-73.4766	-72.3916	-67.3403	-67.4929	-39.5435
-73.7207	-72.417	-68.1338	-67.5234	-40.044
-73.4766	-71.3489	-67.3403	-66.791	-39.7388
-73.7207	-71.3998	-68.1338	-67.5234	-38.5975
-73.4766	-72.417	-67.3403	-66.8215	-37.4561
-73.4766	-72.417	-67.3403	-67.615	-37.9261
-73.4766	-72.3662	-67.3403	-66.9436	-37.6514
-73.2324	-72.3916	-67.3709	-67.5845	-37.3462
-73.4766	-72.417	-66.5469	-66.9131	-37.8467
-73.4766	-73.4343	-66.5774	-67.6455	-35.8081
-73.4766	-72.3916	-67.3403	-66.9436	-36.2476
-73.2324	-72.3916	-66.5469	-67.676	-34.9842
-73.7207	-71.3998	-67.3709	-68.4085	-35.4236
-73.4766	-71.3998	-67.3709	-67.676	-35.0269
-73.7207	-73.4089	-67.3709	-66.9436	-33.7635
-73.9649	-71.3744	-68.1948	-67.676	-34.0808
-73.9649	-73.3834	-66.5774	-67.676	-33.5315
-73.9649	-72.3916	-67.3403	-67.7371	-32.024
-73.4766	-72.417	-67.3709	-67.7065	-31.8225
-73.4766	-72.3916	-67.3709	-67.7676	-26.8177
-73.7207	-72.4425	-67.3709	-67.7676	-13.1031
-73.7207	-72.417	-66.6079	-67.7371	4.95113
-73.7207	-73.4597	-67.4014	-67.7371	15.8276
-73.7207	-72.417	-66.6079	-67.7371	15.675
-73.7207	-72.417	-66.6384	-67.8286	8.44234
-73.7207	-72.417	-67.4319	-67.7981	-3.91117
-73.4766	-72.417	-68.2253	-67.0962	-14.275
-73.4766	-71.3998	-68.2253	-67.7981	-23.9795
-73.4766	-72.4425	-67.4624	-67.7981	-31.7615
-73.4766	-71.3998	-67.4319	-67.7981	-37.4378
-73.7207	-73.4597	-66.6384	-68.5915	-40.8741
-73.7207	-72.417	-67.4319	-67.8591	-44.823
-73.7207	-72.4425	-67.4624	-68.5915	-46.1841
-73.9649	-72.4425	-68.2253	-67.9202	-48.5157
-73.9649	-72.417	-67.4624	-67.1572	-48.7781
-73.7207	-72.417	-66.6689	-67.9507	-51.0303
-73.9649	-72.4425	-68.2558	-67.9202	-50.6824
-73.7207	-73.4089	-67.5234	-67.9202	-50.835
-73.9649	-72.4425	-66.73	-67.2488	-50.1209
-73.9649	-72.417	-68.2864	-67.9507	-51.6407
-73.7207	-71.4761	-67.5234	-67.9812	-49.8768
-73.7207	-72.4679	-68.2558	-68.0117	-50.4993
-73.9649	-72.4679	-66.6995	-67.2488	-49.48
-73.9649	-72.4679	-67.5234	-67.9812	-49.1748
-73.4766	-72.4679	-66.73	-67.9812	-49.7058
-73.7207	-72.5442	-67.4929	-67.9812	-48.6255
-73.7207	-72.4933	-68.3169	-68.7441	-49.126
-73.7207	-72.5188	-66.7605	-67.2183	-48.0457
-73.7207	-71.4761	-67.5234	-68.7441	-47.71
-73.9649	-72.5188	-67.554	-67.2488	-48.241
-73.7207	-72.5188	-68.3779	-67.9812	-47.9053
-73.7207	-72.5188	-68.3474	-67.9812	-47.5696
-73.7207	-72.5188	-67.5845	-67.9812	-46.4588
-73.9649	-72.4933	-67.5845	-68.0117	-46.9898
-73.7207	-71.5269	-67.554	-68.0117	-46.6236
-73.7207	-72.4933	-67.554	-67.3403	-46.3184
-73.4766	-72.4933	-66.791	-68.0117	-46.0743
-73.4766	-72.5188	-67.5845	-67.3403	-44.9024
-73.4766	-72.4933	-67.5845	-68.0727	-46.239
-73.7207	-72.4933	-67.554	-68.0422	-45.0672
-73.7207	-71.5015	-66.791	-68.0727	-44.701
-73.7207	-72.5188	-67.615	-68.0422	-44.4568
-73.7207	-72.5188	-67.6455	-68.7441	-44.1516
-73.7207	-71.5015	-67.615	-68.0422	-44.6216
-73.4766	-72.5188	-68.4084	-68.0727	-43.5413
-73.7207	-72.4933	-66.8521	-68.0422	-42.3999
-73.9649	-72.4933	-68.439	-68.0422	-42.931
-73.7207	-72.4933	-67.5845	-67.2793	-43.4314
-73.7207	-72.5188	-67.6455	-68.0422	-41.5149
-73.4766	-72.5188	-67.6455	-68.0422	-42.8516
-73.4766	-72.5188	-67.6455	-68.7747	-41.7408
-73.7207	-72.4933	-67.6455	-68.0727	-41.4661
-73.4766	-72.5188	-67.7065	-68.0727	-40.3553
-72.9883	-72.5188	-66.8826	-68.0727	-40.8558
-73.4766	-72.5442	-67.676	-68.0727	-40.5506
-73.4766	-72.5188	-66.8826	-68.0727	-39.4397
-73.7207	-72.5442	-67.676	-68.0117	-39.0735
-73.2324	-73.5869	-66.8826	-68.0422	-39.5435
-73.2324	-71.5269	-67.7065	-68.0727	-38.4021
-73.4766	-72.5188	-66.8521	-68.0422	-38.9026
-73.4766	-72.5442	-67.676	-68.8052	-38.5669
-73.7207	-71.5269	-67.7065	-67.2793	-38.2312
-73.7207	-72.5188	-67.676	-67.3098	-37.1509
-73.9649	-72.5188	-66.9436	-68.7747	-36.7542
-73.4766	-72.5442	-67.7065	-68.1033	-37.1936
-73.4766	-72.5442	-66.9436	-68.0727	-36.1744
-73.4766	-72.5188	-67.7371	-68.0422	-36.5833
-73.4766	-71.5524	-67.7371	-67.3098	-36.2781
-73.4766	-71.5524	-67.7065	-68.0727	-35.0452
-73.2324	-71.5524	-67.0657	-68.0727	-34.5874
-73.2324	-71.5269	-66.2722	-68.0727	-34.1602
-73.4766	-71.5524	-67.0352	-67.3403	-33.6414
-73.2324	-72.5696	-66.3333	-68.0422	-33.9588
-73.4766	-72.5951	-67.0962	-68.0727	-32.5123
-73.2324	-72.5951	-67.1267	-67.3403	-32.3108
-73.2324	-71.5524	-67.0962	-68.8052	-26.5003
-73.2324	-72.5696	-67.1267	-67.3403	-14.0491
-73.2324	-72.5696	-67.9202	-68.0422	4.0356
-73.4766	-72.5696	-67.1572	-68.0727	13.8501
-73.2324	-72.5951	-67.1267	-68.0422	15.6445
-73.2324	-71.5524	-66.3638	-68.0422	8.15547
-73.4766	-72.5696	-67.1572	-68.0422	-2.09843
-73.4766	-71.5524	-67.1267	-68.0727	-12.1875
-72.7442	-72.5951	-67.1877	-68.0422	-23.534
-73.2324	-71.5778	-67.1572	-68.7747	-30.6018
-73.4766	-72.5696	-67.1877	-68.0727	-36.5833
-73.2324	-72.5696	-66.3638	-68.1033	-41.0083
-73.4766	-71.5524	-67.1877	-68.8052	-44.1516
-72.9883	-72.6205	-67.1572	-68.0727	-46.532
-73.2324	-72.6205	-67.1572	-68.0727	-47.2522
-72.9883	-73.6123	-67.1877	-68.1338	-48.3814
-73.4766	-71.5778	-67.1572	-68.1033	-50.7251
-73.2324	-71.6287	-67.1877	-67.3709	-50.3162
-73.2324	-71.6032	-67.9507	-68.8357	-51.3965
-73.2324	-73.6632	-67.9812	-67.3709	-50.6824
-73.2324	-71.6032	-67.2183	-67.3709	-51.4881
-72.9883	-72.6459	-67.9507	-67.4014	-50.6214
-73.4766	-72.6205	-67.1877	-68.1033	-50.4078
-73.2324	-72.6459	-67.9812	-68.1033	-49.358
-73.4766	-71.8576	-67.1877	-68.8052	-49.9195
-73.4766	-71.8321	-67.2183	-68.1338	-49.6753
-73.2324	-72.8748	-66.4248	-68.1033	-49.3702
-73.4766	-70.8403	-67.1877	-68.1338	-48.1983
-73.2324	-70.8403	-67.2488	-68.1033	-48.7293
-72.9883	-72.8494	-67.2183	-68.1338	-48.4546
-73.2324	-70.8149	-66.3943	-68.1033	-48.9246
-73.7207	-70.8149	-66.4248	-68.1338	-48.5584
-73.2324	-71.8321	-67.2488	-68.8662	-47.417
-73.2324	-72.8494	-66.4248	-68.1338	-46.3062
-73.7207	-72.8494	-67.2488	-68.1338	-45.9705
-73.4766	-71.8067	-67.2488	-68.1643	-46.5015
-73.4766	-71.8321	-67.2488	-68.1338	-46.1353
-73.7207	-70.8403	-67.2183	-68.1338	-45.7996
-73.4766	-70.8149	-66.4248	-68.1338	-44.6277
-73.4766	-70.8657	-67.2183	-68.1033	-45.8423
-73.2324	-71.8321	-67.2183	-67.4319	-44.701
-73.2324	-71.8321	-68.0117	-68.1643	-44.3958
-73.4766	-70.8149	-66.4248	-68.8967	-44.0601
-73.2324	-71.8576	-67.9812	-68.1338	-42.9188
-73.2324	-72.8748	-67.2183	-68.1643	-43.4192
-73.2324	-72.8748	-67.2488	-67.4319	-43.053
-73.2324	-72.8494	-68.0117	-67.3709	-42.7784
-73.2324	-72.8748	-67.2793	-68.1643	-42.4427
-72.9883	-70.7894	-67.2183	-68.1338	-41.3013
-72.7442	-70.8149	-67.2183	-68.1948	-41.7713
-73.2324	-71.8576	-67.2183	-68.1643	-41.4661
-73.2324	-70.8149	-66.4553	-67.4014	-40.2942
-72.9883	-71.8067	-68.0422	-68.9272	-40.7337
-73.2324	-71.8321	-67.2488	-67.4319	-40.398
-73.2324	-71.8067	-67.2183	-68.1643	-40.0318
-72.9883	-71.8067	-67.2488	-67.4624	-39.7266
-73.2324	-72.8239	-67.1877	-68.9272	-38.6158
-73.2324	-71.8067	-67.2183	-67.4319	-39.8609
-73.2324	-71.8067	-67.2488	-68.1948	-38.6585
-73.4766	-71.7813	-67.2183	-68.1948	-38.3228
-73.4766	-71.8321	-67.9812	-68.1948	-37.9871
-73.4766	-71.8067	-67.2183	-68.1948	-36.7542
-73.2324	-71.8067	-66.3943	-67.4319	-37.1631
-73.4766	-71.8067	-67.1877	-68.8967	-36.8274
-73.2324	-72.8494	-66.3943	-68.2253	-36.3391
-73.4766	-69.7468	-67.1877	-68.1948	-35.8814
-73.4766	-72.8239	-66.3943	-68.1948	-35.4236
-73.2324	-70.764	-66.3638	-68.1643	-34.8743
-73.2324	-71.8321	-68.0117	-68.9272	-33.5193
-73.4766	-71.8067	-66.3943	-68.1643	-32.6954
-73.4766	-71.8321	-66.3943	-67.4624	-30.3455
-73.4766	-70.7894	-66.3943	-68.9272	-23.1678
-73.9649	-71.8321	-67.2183	-68.1948	-5.30278
-73.7207	-70.7894	-67.1572	-68.1643	10.7495
-73.7207	-70.7894	-67.1877	-68.9272	16.0595
-73.7207	-71.8067	-67.1572	-67.4929	13.1726
-73.7207	-70.8149	-68.0117	-68.1643	3.21163
-73.4766	-71.8067	-67.1877	-68.2253	-8.88554
-73.7207	-71.8576	-66.4248	-68.1948	-18.7916
-73.7207	-71.8067	-67.9812	-68.9578	-26.8055
-73.7207	-71.8321	-66.4248	-68.1948	-33.6414
-73.7207	-71.8321	-67.1877	-68.1948	-39.4825
-73.4766	-71.8576	-66.3943	-68.1643	-43.1751
-73.7207	-71.8576	-67.1877	-68.1643	-56.023
-73.7207	-71.8321	-67.2183	-67.4319	-57.0423
-73.4766	-71.8576	-67.9812	-68.1948	-56.4502
-73.4766	-71.8576	-67.2488	-68.2253	-55.8582
-73.7207	-72.8494	-67.1877	-68.9272	-56.9385
-73.7207	-70.7894	-67.2183	-68.1948	-56.3465
-73.7207	-71.8321	-67.2183	-68.2253	-57.3658
-73.2324	-70.8149	-68.0422	-68.9272	-58.3545
-73.4766	-72.8239	-67.2488	-67.4624	-57.7625
-73.4766	-71.8321	-67.2183	-68.1948	-57.9456
-73.9649	-70.8149	-67.2488	-67.4319	-58.1287
-73.7207	-71.8067	-66.4553	-68.1643	-57.5061
-73.4766	-70.8403	-66.4248	-68.1643	-58.4949
-73.7207	-70.7894	-67.1877	-67.4624	-58.7085
-73.7207	-72.8494	-67.2183	-68.2253	-58.8611
-73.9649	-71.8067	-67.2183	-68.2253	-59.0442
-73.2324	-71.8321	-67.1877	-68.2559	-58.4217
-73.7207	-70.8403	-66.4248	-68.1948	-58.6048
-73.7207	-71.8321	-67.2183	-68.2253	-59.5325
-73.4766	-71.8576	-67.1877	-68.2253	-59.6851
-73.7207	-72.8494	-67.2488	-68.9272	-59.7766
-73.4766	-71.8067	-67.1877	-67.4624	-59.9598
-73.2324	-70.8149	-65.6313	-68.1948	-60.0818
-73.2324	-71.8067	-67.1877	-67.4624	-59.4288
-73.2324	-71.8321	-66.4248	-68.9578	-60.387
-73.2324	-71.8321	-66.4553	-67.4319	-60.5396
-73.4766	-71.8321	-67.2183	-68.2253	-60.6922
-73.4766	-71.8576	-67.2488	-68.1948	-60.8143
-73.2324	-70.7894	-68.0117	-68.2559	-60.9363
-73.7207	-72.8239	-66.3943	-68.2253	-61.0279
-73.4766	-71.8321	-67.2183	-67.5234	-61.1805
-73.7207	-71.8576	-67.1877	-67.5234	-61.3636
-73.7207	-71.8576	-68.0117	-67.4929	-61.3941
-73.4766	-72.8494	-67.2183	-68.9883	-61.5467
-73.4766	-71.8067	-66.4248	-67.5234	-61.6382
-73.4766	-71.8576	-66.4553	-68.2253	-62.5965
-73.7207	-71.8067	-67.9812	-67.5234	-61.9129
-73.7207	-71.8321	-66.3943	-68.9883	-61.1683
-73.4766	-71.8067	-68.0117	-68.2559	-62.1265
-73.4766	-70.8149	-67.2488	-68.9883	-62.2181
-73.4766	-72.8239	-67.2488	-68.2559	-62.3096
-73.9649	-71.8067	-66.4248	-68.2864	-62.4012
-73.4766	-70.8149	-67.1877	-67.554	-63.3289
-73.4766	-71.8576	-66.4553	-68.2253	-62.5538
-73.2324	-71.883	-67.1877	-68.2864	-61.8702
-73.7207	-71.8576	-67.2183	-68.2559	-62.7369
-73.4766	-71.8321	-67.1877	-67.5845	-62.8589
-73.7207	-71.8321	-66.4248	-68.2559	-62.981
-73.2324	-72.8239	-67.1877	-67.554	-63.0725
-73.4766	-71.8321	-67.9812	-68.2864	-63.1641
-73.7207	-71.8321	-66.4248	-68.2864	-64.0003
-73.7207	-71.8321	-68.0422	-69.0493	-62.511
-73.7207	-70.8149	-66.4858	-68.3169	-63.4083
-73.4766	-71.8321	-67.2488	-67.554	-64.2749
-73.2324	-71.8321	-67.2183	-67.5845	-62.7552
-73.7207	-71.8321	-66.4248	-69.0493	-63.6829
-73.9649	-71.8576	-67.9812	-67.5845	-63.7134
-73.2324	-71.8321	-67.2183	-67.5845	-62.9993
-73.2324	-71.8321	-67.2183	-67.554	-63.9271
-73.4766	-71.8576	-67.2183	-68.3474	-63.9881
-73.4766	-70.8657	-67.2183	-69.0798	-63.2129
-73.4766	-71.8576	-68.0117	-68.3474	-64.9158
-73.4766	-70.8657	-67.2183	-68.2864	-64.1712
-73.2324	-71.8576	-67.2183	-68.3169	-64.2017
-73.7207	-70.8403	-67.2488	-69.0188	-63.4571
-73.2324	-70.8403	-66.4248	-68.3474	-64.3543
-73.2324	-71.883	-66.4248	-68.3169	-64.4153
-73.4766	-71.8321	-68.0422	-68.3169	-65.282
-73.2324	-71.8576	-67.2793	-67.554	-64.5374
-73.2324	-70.8403	-67.2488	-67.554	-64.5984
-73.2324	-71.9084	-67.2793	-69.0188	-63.8538
-73.4766	-71.883	-67.2488	-68.2864	-64.7205
-73.4766	-71.8576	-67.2488	-69.0188	-63.9759
-73.4766	-71.883	-67.2488	-69.0188	-65.6177
-73.2324	-71.9084	-67.2793	-67.554	-64.8426
-73.4766	-71.9084	-67.2183	-67.554	-64.9341
-73.4766	-71.883	-67.2488	-68.3169	-64.9952
-73.4766	-71.9084	-66.4553	-68.3169	-65.0562
-73.4766	-70.8912	-65.7229	-67.5845	-65.0867
-73.4766	-70.8912	-67.2793	-67.615	-65.1478
-73.4766	-70.9166	-67.2488	-69.0493	-64.3726
-73.2324	-71.9084	-67.2793	-69.0493	-64.4336
-73.4766	-70.942	-67.3098	-68.3169	-65.2698
-73.2324	-71.9339	-67.3098	-68.3169	-65.3614
-73.7207	-71.9339	-67.2793	-68.3474	-65.3919
-73.7207	-71.9593	-68.1033	-68.3169	-64.6167
-73.7207	-71.9084	-67.3098	-68.2864	-66.2891
-73.4766	-71.9084	-67.3098	-67.554	-65.575
-73.4766	-71.9084	-67.3403	-68.2559	-65.6055
-73.2324	-71.9084	-67.3098	-69.0493	-65.636
-73.4766	-71.9339	-67.3709	-67.615	-64.8914
-73.4766	-70.8912	-67.3403	-67.615	-64.8914
-73.7207	-71.9084	-67.3403	-69.0188	-66.5332
-73.7207	-71.883	-67.3709	-67.554	-65.8191
-73.7207	-71.9339	-67.3098	-68.2864	-65.8191
-73.4766	-71.883	-67.3098	-68.2864	-65.8191
-73.9649	-71.883	-67.3098	-68.3169	-65.8496
-73.7207	-70.8912	-67.3098	-69.0493	-65.9412
-73.4766	-71.883	-67.3403	-69.0188	-66.7164
-73.7207	-71.9084	-66.5164	-69.0493	-66.0022
-73.7207	-70.9166	-67.3098	-68.2864	-66.0022
-73.7207	-71.9084	-67.2793	-69.0188	-65.2271
-73.4766	-70.8912	-66.5469	-67.554	-66.8689
-73.7207	-72.9511	-67.2793	-68.2559	-66.0938
-73.7207	-70.8912	-67.2793	-68.2864	-66.1548
-73.4766	-71.883	-67.3098	-68.2864	-65.3797
-73.7207	-71.9084	-66.4858	-68.2559	-65.3797
-73.9649	-71.9084	-67.3098	-67.554	-65.4102
-73.4766	-71.9084	-67.3403	-68.2559	-67.052
-73.7207	-71.883	-67.3098	-68.2559	-66.2769
-73.9649	-71.883	-67.3098	-67.554	-66.3074
-73.7207	-71.9084	-67.3403	-68.2864	-66.3379
-73.7207	-71.883	-67.3098	-69.0493	-66.3684
-73.4766	-71.883	-67.2793	-67.554	-67.2352
-73.7207	-70.8149	-68.1033	-69.0798	-67.2352
-73.7207	-71.883	-67.3098	-68.3169	-65.6543
-73.9649	-70.8403	-67.3098	-67.554	-65.6849
-73.9649	-72.9002	-66.4858	-68.3169	-65.6543
-73.9649	-70.8149	-67.2793	-67.554	-67.3267
-73.7207	-71.883	-67.3098	-68.2559	-66.521
-73.9649	-70.8403	-68.0727	-67.554	-66.5516
-73.9649	-70.8149	-67.2793	-68.2559	-66.5821
-73.9649	-70.8403	-67.2183	-67.5234	-66.5821
-73.9649	-71.8576	-66.4858	-68.2864	-66.6431
-73.9649	-71.883	-67.2488	-67.5845	-66.6431
-73.9649	-70.8403	-67.2793	-68.2864	-67.4793
-73.7207	-70.8657	-67.2183	-68.3474	-66.7041
-74.209	-71.8321	-66.4858	-68.2559	-66.7041
-73.9649	-71.8321	-67.2488	-68.9883	-67.5098
-73.7207	-71.8321	-67.2183	-67.5234	-65.8985
-73.7207	-71.8067	-66.4553	-68.2864	-65.929
-73.7207	-71.8576	-67.2488	-68.2864	-66.7957
-73.7207	-71.7813	-67.2793	-68.2864	-66.7957
-73.9649	-71.7558	-68.0422	-67.554	-66.8567
-74.209	-71.7813	-67.2793	-68.2864	-66.8567
-73.9649	-71.7813	-66.4248	-68.9883	-66.8872
-73.9649	-70.7386	-66.4248	-68.2559	-66.8567
-73.9649	-71.705	-67.2183	-68.2253	-66.8872
-73.7207	-72.7476	-67.9812	-68.2253	-66.8872
-73.9649	-71.6795	-66.4553	-67.4929	-66.9178
-74.209	-70.6877	-67.1572	-68.2559	-66.9178
-73.9649	-71.6795	-66.3333	-68.0422	-67.7234
-73.9649	-71.6795	-67.9507	-68.0117	-66.9483
-73.9649	-71.705	-67.1572	-68.0117	-67.0093
-73.9649	-72.6968	-67.1267	-68.0422	-67.0704
-73.9649	-70.6623	-67.0657	-68.0727	-66.9788
-73.9649	-72.7222	-66.3027	-68.7747	-67.0398
-74.209	-71.7304	-67.0352	-68.0117	-67.0398
-73.9649	-72.6968	-67.0657	-68.0422	-67.0704
-73.9649	-70.6877	-67.0352	-68.7441	-67.0704
-73.9649	-71.6541	-67.0352	-68.7441	-67.0704

## Sheet: Fig. 2f
0.5	1	2	5	10	20	50	100	200 Hz
98.3627	97.1231	96.6815	97.0862	95.8273	88.2561	82.8579	57.4776	54.7683
98.6268	98.5556	96.197	97.2131	95.9982	91.4665	82.3408	68.8504	63.9387
96.3683	98.1974	96.304	95.8729	94.968	89.8213	79.9619	62.5909	53.7419
98.6488	98.6825	97.8293	97.0032	93.9466	89.5832	81.653	78.4114	62.7659
97.8338	97.8016	97.5591	96.9343	93.9732	92.0452	80.7434	74.1316	58.9138
96.2829	96.0036	96.7659	95.5553	94.2438	87.8151	84.0303	67.9517	65.0482
96.8076	98.3625	98.0955	95.4332	95.7018	90.9732	81.5183	67.1703	52.7475
97.586	98.6086	96.1723	96.4954	94.2357	90.95	82.6484	72.5571	57.6319
98.7768	97.8683	97.0214	97.7873	95.6357	88.449	80.7614	61.1358	53.1292
98.7982	98.0974	96.9013	96.0531	94.2088	89.7044	83.0303	77.94	64.5894
96.4571	98.0551	97.7076	96.7387	95.9232	86.4082	81.2674	55.2776	51.7621
98.8147	97.0375	97.7699	95.7267	94.475	86.2615	83.3012	69.2857	62.0838
98.7758	97.8009	96.4924	97.2036	94.0915	89.4563	83.4839	77.6245	62.6519
97.4076	96.3964	97.1285	95.8143	94.2277	91.1204	83.7904	76.438	63.3405
98.3208	97.9475	97.0357	96.5167	95.1401	92.1579	82.2428	67.119	52.8314
96.4115	95.9923	97.4573	97.0574	94.7832	86.7704	80.3359	67.5854	57.0571

## Sheet: Fig. 2g
10	20	30	50	100	200	500 mW.cm-2
16.996	12.0756	7.57887	7.12739	4.41191	3.3853	1.13902
17.4952	12.1512	7.5309	6.84661	4.67563	3.37858	1.2114
17.5338	12.2056	7.9482	6.93351	4.42755	3.14269	1.31875
16.7429	11.6312	8.45572	6.91745	4.55298	3.30014	1.483
17.1367	12.1156	7.77442	6.53145	4.64954	2.97094	1.48596
17.0793	12.0861	8.04379	6.82103	4.74545	3.11088	1.16305

## Sheet: Fig. 2h
0	5	10	20	0	5	10	20
-61.1787	-69.8878	-57.9838	-89.3192	-72.1575	-76.1286	-76.5696	-76.9259
-81.3456	-65.741	-54.1936	-75.1249	-82.8454	-68.5588	-66.3633	-63.9981
-68.4669	-76.3305	-65.3159	-65.3235	-60.7166	-56.7257	-71.5939	-81.6484
-77.7153	-81.4833	-69.4916	-62.2537	-77.1348	-62.2393	-72.3509	-82.7444
-63.8524	-78.1052	-58.3863	-79.9757	-54.4815	-60.5328	-61.6238	-83.939
-61.4702	-71.0428	-63.0942	-75.0185	-60.8267	-60.8483	-75.0716	-66.972
-59.5063	-77.4505	-62.0065	-66.5505	-51.8614	-68.4279	-65.0316	-91.0801
-75.2439	-80.1418	-67.2857	-86.885	-67.0326	-62.7417	-65.1056	-78.9161
-77.2592	-72.0717	-68.9045	-76.6882	-66.8016	-73.2024	-73.0565	-70.126
-69.2914	-63.4297	-61.0597	-83.1121	-60.7325	-61.6494	-69.0654	-73.5439
-61.3851	-69.5494	-55.7436	-66.3279	-70.1999	-76.2124	-79.5443	-70.5264
-68.8753	-67.8042	-52.1914	-65.7341	-72.0439	-70.9185	-80.0109	-85.4423
-82.8608	-60.304	-57.3749	-71.1802	-77.9118	-75.9027	-69.854	-91.0587
-79.7824	-79.5046	-65.8606	-75.6829	-88.8201	-74.802	-64.5637	-68.56
-75.8914	-67.6224	-60.4162	-78.8762	-65.3501	-59.1133	-61.2656	-94.2369
-77.034	-83.4147	-70.8903	-62.7542	-70.9232	-61.8917	-78.393	-69.0184
-80.1548	-67.5682	-69.5143	-85.5386	-76.7352	-70.0507	-69.0441	-66.4714
-72.6577	-66.5529	-57.7505	-63.5305	-74.8824	-56.3752	-71.162	-66.9462
-73.0214	-85.5954	-74.8379	-59.9976	-67.1125	-76.156	-80.9065	-75.9802
-82.7892	-80.4301	-62.9147	-87.7787	-74.8828	0	-73.9793	-80.3568

## Sheet: Fig. 2i
0.5	1	2	5	10	20	50	100	200 Hz
94.2141	91.0876	96.5165	85.0816	89.641	88.1016	92.2538	87.4204	89.1204
90.5987	81.9497	92.583	91.1684	90.2098	91.3277	92.0301	87.1395	88.32
94.9599	88.0539	98.7525	95.0436	94.1854	90.4352	90.7997	86.8028	86.98
95.9574	98.3666	82.7838	97.757	90.1942	89.0036	93.0147	87.9862	87.23
99.8475	86.9609	91.0708	85.8149	93.0345	92.9651	92.3152	85.195	84.97

## Sheet: Fig. 2j
Control	PEMP	PEMP+LIFU	H202
46.3818	32.9977	14.2298	133.721
44.5025	39.3173	34.4459	129.669
35.7697	19.9893	20.8245	154.217
37.4935	20.8967	13.2953	144.038
46.1402	10.7038	66.7097	165.869
66.2349	37.5102	42.6531	58.8957
56.0168	40.5177	15.7077	42.1778
65.0769	64.907	80.8436	77.3919
56.025	139.67	23.2656	77.2724
51.5039	23.2263	120.542	62.1864

[truncated: 47 more sheets: Fig. 2k, Fig. 3a, Fig. 3b, Fig. 3c, Fig. 3d, Fig. 3e, Fig. 3g, Fig. 3h, Fig. 3j, Fig. 3k, Fig. 4d, Fig. 4e, Fig. 4f, Fig. 5b, Fig. 5c, Fig. 5d, Fig. 5f, Fig. 6c, Supplementary Fig. 1d, Supplementary Fig. 4 …]
